# Supplementary material for: Combined transcriptome and metabolome analysis revealed pathways involved in improved salt tolerance of Gossypium hirsutum L. seedlings in response to exogenous melatonin application
Source: BMC Plant Biol. 2022 Nov 30;22:552. doi: 10.1186/s12870-022-03930-0 (PMC9710056; doi:10.1186/s12870-022-03930-0)
Supplement: Supplementary file 1 — Additional file 1 Supplementary Table 1. Summary of cotton seedlings RNA sequencing challenged with salt stress and treated with different melatonin concentrations. Supplementary Table 2. Differentially expressed genes involved in salt stress tolerance in upland cotton seedlings sprayed with melatonin. Supplementary Table 3. Differentially accumulated metabolites in cotton seedlings challenged with salt stress and exogenously treated with melatonin. [file 12870_2022_3930_MOESM1_ESM.xlsx]

## Sheet: Suppl. Table 1
Supplementary Table 1. Summary of cotton seedlings RNA sequencing challenged with salt stress and treated with different melatonin concentrations.
Samples	Total Reads	Clean Reads	Clean Reads %	Clean bases	GC Content	%>Q20	%>Q30	Unmapped Reads(%)	Mapped Reads(%)	Secondary alignments(%)	Unique alignments(%)
B1_1	48572306	48022374	0.9887	6964133800	0.4523	0.9706	0.9216	2,923,960 (5.57)	49,610,621 (94.43)	4,512,207 (8.59)	45,098,414 (85.85)
B1_2	45915862	45213754	0.9847	6603628277	0.4453	0.9703	0.921	3,094,083 (6.31)	45,951,497 (93.69)	3,831,826 (7.81)	42,119,671 (85.88)
B1_3	68717374	67880256	0.9878	9877607906	0.4512	0.9696	0.9197	4,313,589 (5.81)	69,875,521 (94.19)	6,308,854 (8.5)	63,566,667 (85.68)
B2_1	56108528	55122244	0.9824	7956633555	0.452	0.9698	0.9204	3,746,977 (6.2)	56,674,217 (93.8)	5,298,950 (8.77)	51,375,267 (85.03)
B2_2	48855982	48143742	0.9854	6965143251	0.4443	0.9674	0.9146	3,193,718 (6.08)	49,345,255 (93.92)	4,395,231 (8.37)	44,950,024 (85.56)
B2_3	46411654	45827914	0.9874	6655565622	0.4499	0.9686	0.9175	3,107,334 (6.21)	46,897,455 (93.79)	4,176,875 (8.35)	42,720,580 (85.43)
B3_1	56310406	52706810	0.936	7539796998	0.448	0.9664	0.9141	3,161,396 (5.46)	54,731,092 (94.54)	5,185,678 (8.96)	49,545,414 (85.58)
B3_2	63244414	60623318	0.9586	8761678987	0.4496	0.9652	0.9114	3,539,557 (5.34)	62,760,181 (94.66)	5,676,420 (8.56)	57,083,761 (86.1)
B3_3	54629386	53371646	0.977	7630316059	0.4496	0.9665	0.9134	3,195,292 (5.44)	55,510,151(94.56)	5,333,797 (9.09)	50,176,354 (85.47)
B4_1	57337596	55208274	0.9629	8024018188	0.4475	0.9647	0.9101	3,453,533 (5.74)	56,713,254 (94.26)	4,958,513 (8.24)	51,754,741 (86.02)
B4_2	50595600	48766148	0.9638	7029786692	0.447	0.9675	0.917	2,867,238 (5.37)	50,509,385 (94.63)	4,610,475 (8.64)	45,898,910 (85.99)
B4_3	48792340	47699572	0.9776	6877920135	0.4498	0.9692	0.9193	3,002,352 (5.75)	49,251,383 (94.25)	4,554,163 (8.72)	44,697,220 (85.54)
CK1	51745660	51164370	0.9888	7507123235	0.4441	0.9672	0.9141	3,389,647 (6.12)	51,955,267 (93.88)	4,180,544 (7.55)	47,774,723 (86.32)
CK2	41506372	40887392	0.9851	6006936856	0.4442	0.9671	0.9141	2,681,211 (6.06)	41,537,772 (93.94)	3,331,591 (7.53)	38,206,181 (86.4)
CK3	46004110	45334118	0.9854	6637189922	0.4443	0.9719	0.9248	2,864,556 (5.83)	46,298,062 (94.17)	3,828,500 (7.79)	42,469,562 (86.39)

## Sheet: Suppl. Table 2
Supplementary Table 2. Differentially expressed genes involved in salt stress tolerance in upland cotton seedlings sprayed with melatonin.
Pathway	Gene ID	CK	B1	B2	B3	B4	CKvsB1	CKvsB2	CKvsB3	CKvsB4	Description NR	Description PFAM	Description KEGG	Hormone
Plant hormone signal transduction	gene-LOC107897053	8.96201	0	0	7.29693	7.04665	0	0	-1.7349	-1.56653	ABSCISIC ACID-INSENSITIVE 5-like protein 5	bZIP transcription factor	K14432	Abscisic acid
Plant hormone signal transduction	gene-LOC107957550	10.1937	0	0	8.94428	8.60151	0	0	-1.32185	-1.48408	ABSCISIC ACID-INSENSITIVE 5-like protein 5	bZIP transcription factor	K14432	Abscisic acid
Plant hormone signal transduction	gene-LOC107905577	12.0545	0	0	10.8178	0	0	0	-1.20743	0	ABSCISIC ACID-INSENSITIVE 5-like protein 5	bZIP transcription factor	K14432	Abscisic acid
Plant hormone signal transduction	gene-LOC107958128	12.5158	0	0	11.404	0	0	0	-1.06428	0	ABSCISIC ACID-INSENSITIVE 5-like protein 5	bZIP transcription factor	K14432	Abscisic acid
Plant hormone signal transduction	gene-LOC121225653	11.0185	0	10.0691	9.87567	10.1351	0	-1.00076	-1.36246	-1.06176	ABSCISIC ACID-INSENSITIVE 5-like protein 7	bZIP transcription factor	K14432	Abscisic acid
Plant hormone signal transduction	gene-LOC107935027	12.3831	10.5489	10.8331	10.2227	11.0807	-1.82673	-1.42199	-2.188	-1.30774	ABSCISIC ACID-INSENSITIVE 5-like protein 7	bZIP transcription factor	K14432	Abscisic acid
Plant hormone signal transduction	gene-LOC107953395	13.6139	12.392	0	11.8702	12.2164	-1.20799	0	-1.76539	-1.41073	ABSCISIC ACID-INSENSITIVE 5-like protein 7	bZIP transcription factor	K14432	Abscisic acid
Plant hormone signal transduction	gene-LOC107908901	12.6098	11.0342	10.9963	10.8001	11.4866	-1.57143	-1.48724	-1.84595	-1.13089	ABSCISIC ACID-INSENSITIVE 5-like protein 7 isoform X1	bZIP transcription factor	K14432	Abscisic acid
Plant hormone signal transduction	gene-LOC107907684	6.99388	0	0	5.40536	5.34652	0	0	-1.61441	-1.62186	protein ABSCISIC ACID-INSENSITIVE 5-like	bZIP transcription factor	K14432	Abscisic acid
Plant hormone signal transduction	gene-LOC107937994	13.6032	12.4288	0	11.9977	12.2723	-1.169	0	-1.61971	-1.33317	abscisic acid-insensitive 5-like protein 4	bZIP transcription factor	K14432	Abscisic acid
Plant hormone signal transduction	gene-LOC107931756	5.34375	0	0	6.9835	0	0	0	1.52369	0	abscisic acid receptor PYL4-like	Polyketide cyclase / dehydrase and lipid transport	K14496	Abscisic acid
Plant hormone signal transduction	gene-LOC107930169	7.23933	0	6.17031	0	0	0	-1.1141	0	0	abscisic acid receptor PYL8-like	Polyketide cyclase / dehydrase and lipid transport	K14496	Abscisic acid
Plant hormone signal transduction	gene-LOC107937632	9.84255	0	11.1006	0	0	0	1.27827	0	0	abscisic acid receptor PYL8-like	Polyketide cyclase / dehydrase and lipid transport	K14496	Abscisic acid
Plant hormone signal transduction	gene-LOC107929605	11.0115	9.99419	0	9.53815	9.91937	-1.01118	0	-1.53196	-1.0932	abscisic acid receptor PYL8-like	Polyketide cyclase / dehydrase and lipid transport	K14496	Abscisic acid
Plant hormone signal transduction	gene-LOC107947258	11.5972	0	0	10.4584	0	0	0	-1.14057	0	abscisic acid receptor PYL8-like	Polyketide cyclase / dehydrase and lipid transport	K14496	Abscisic acid
Plant hormone signal transduction	gene-LOC121204798	4.67937	0	6.74886	6.73371	0	0	2.02011	1.82133	0	hypothetical protein GOBAR_AA34547	Polyketide cyclase / dehydrase and lipid transport	K14496	Abscisic acid
Plant hormone signal transduction	gene-LOC121222372	4.39801	6.8087	8.02335	7.86216	7.2797	2.01586	3.31782	3.08594	2.52812	hypothetical protein GOBAR_DD23620	Polyketide cyclase / dehydrase and lipid transport	K14496	Abscisic acid
Plant hormone signal transduction	gene-LOC107906580	13.8186	0	0	12.585	12.7553	0	0	-1.25821	-1.05643	probable protein phosphatase 2C 24	Protein phosphatase 2C	K14497	Abscisic acid
Plant hormone signal transduction	gene-LOC107937605	13.8536	0	0	0	12.7781	0	0	0	-1.07388	probable protein phosphatase 2C 51	Protein phosphatase 2C	K14497	Abscisic acid
Plant hormone signal transduction	gene-LOC107930197	12.9971	0	0	0	11.4383	0	0	0	-1.54448	probable protein phosphatase 2C 51 isoform X1	Protein phosphatase 2C	K14497	Abscisic acid
Plant hormone signal transduction	gene-LOC107947272	11.0228	0	0	9.78651	0	0	0	-1.23257	0	probable protein phosphatase 2C 75	Protein phosphatase 2C	K14497	Abscisic acid
Plant hormone signal transduction	gene-LOC107890767	12.0587	10.9593	0	0	0	-1.08806	0	0	0	probable protein phosphatase 2C 8	Protein phosphatase 2C	K14497	Abscisic acid
Plant hormone signal transduction	gene-LOC107929509	10.4408	0	9.29823	0	9.48986	0	-1.08614	0	-1.00161	probable protein phosphatase 2C 8 isoform X2	Protein phosphatase 2C	K14497	Abscisic acid
Plant hormone signal transduction	gene-LOC121222622	13.4418	0	0	12.2755	12.3444	0	0	-1.16976	-1.05738	protein phosphatase 2C 37	Protein phosphatase 2C	K14497	Abscisic acid
Plant hormone signal transduction	gene-LOC107955136	13.3953	0	0	12.2634	0	0	0	-1.12943	0	protein phosphatase 2C 37-like	Protein phosphatase 2C	K14497	Abscisic acid
Plant hormone signal transduction	gene-LOC121212153	9.53292	0	0	8.47909	8.34861	0	0	-1.04306	-1.13411	protein phosphatase 2C 3-like	Protein phosphatase 2C	K14497	Abscisic acid
Plant hormone signal transduction	gene-LOC107929487	11.7843	0	0	10.4762	0	0	0	-1.29421	0	protein phosphatase 2C 3-like	Protein phosphatase 2C	K14497	Abscisic acid
Plant hormone signal transduction	gene-LOC107962726	10.8086	0	0	0	9.7771	0	0	0	-1.01209	protein phosphatase 2C 56-like	Protein phosphatase 2C	K14497	Abscisic acid
Plant hormone signal transduction	gene-LOC107901172	10.6222	0	0	0	9.48415	0	0	0	-1.13776	protein phosphatase 2C 56-like isoform X1	Protein phosphatase 2C	K14497	Abscisic acid
Plant hormone signal transduction	gene-LOC121219222	12.9662	0	11.6548	11.9769	0	0	-1.30659	-1.17226	0	protein phosphatase 2C 77-like	Protein phosphatase 2C	K14497	Abscisic acid
Plant hormone signal transduction	gene-LOC121202918	9.84702	8.46584	8.6322	8.70541	0	-1.39637	-1.09064	-1.17451	0	protein phosphatase 2C 77-like isoform X1	Protein phosphatase 2C	K14497	Abscisic acid
Plant hormone signal transduction	gene-LOC121207800	13.6284	0	0	12.4083	12.4566	0	0	-1.22052	-1.11696	hypothetical protein GOBAR_AA08348	Protein phosphatase 2C	K14497	Abscisic acid
Plant hormone signal transduction	gene-LOC107949971	8.49927	7.07974	0	7.13025	6.7318	-1.63214	0	-1.55157	-1.94531	hypothetical protein GOBAR_AA12929	Protein phosphatase 2C	K14497	Abscisic acid
Plant hormone signal transduction	gene-LOC107932876	9.19389	7.58617	0	7.88092	8.03036	-1.61215	0	-1.35633	-1.1453	hypothetical protein GOBAR_AA27223	Protein phosphatase 2C	K14497	Abscisic acid
Plant hormone signal transduction	gene-LOC107932251	13.3071	12.3036	11.9136	12.0212	0	-1.01117	-1.25087	-1.34222	0	hypothetical protein GOBAR_AA30591	Protein phosphatase 2C	K14497	Abscisic acid
Plant hormone signal transduction	gene-LOC107959142	13.9387	0	0	12.6193	12.6821	0	0	-1.35023	-1.25479	hypothetical protein GOBAR_AA34839	Protein phosphatase 2C	K14497	Abscisic acid
Plant hormone signal transduction	gene-LOC121225549	13.3805	0	12.3503	11.9646	12.3941	0	-1.02201	-1.59251	-1.12979	protein phosphatase PP2C	Protein phosphatase 2C	K14497	Abscisic acid
Plant hormone signal transduction	gene-LOC107911627	3.1606	0	0	0	0	0	0	-5.9572	0	serine/threonine-protein kinase SAPK2-like	serine/threonine-protein kinase SRK2	K14498	Abscisic acid
Plant hormone signal transduction	gene-LOC107910239	8.04492	0	0	6.90055	6.77207	0	0	-1.14282	-1.13443	serine/threonine-protein kinase SAPK2-like isoform X1	serine/threonine-protein kinase SRK2	K14498	Abscisic acid
Plant hormone signal transduction	gene-LOC107913412	9.19463	0	0	7.54219	0	0	0	-1.64027	0	serine/threonine-protein kinase SAPK2-like isoform X1	serine/threonine-protein kinase SRK2	K14498	Abscisic acid
Plant hormone signal transduction	gene-LOC107952008	10.5833	0	0	9.32371	9.33281	0	0	-1.28409	-1.23298	serine/threonine-protein kinase SAPK2-like isoform X1	serine/threonine-protein kinase SRK2	K14498	Abscisic acid
Plant hormone signal transduction	gene-LOC107959724	9.21061	7.93513	0	0	0	-1.29989	0	0	0	serine/threonine-protein kinase SRK2G-like isoform X2	serine/threonine-protein kinase SRK2	K14498	Abscisic acid
Plant hormone signal transduction	gene-LOC121203086	9.56323	0	0	8.2969	8.29753	0	0	-1.27294	-1.24162	hypothetical protein GOBAR_AA13410	serine/threonine-protein kinase SRK2	K14498	Abscisic acid
Plant hormone signal transduction	gene-LOC107912655	7.25954	0	0	6.07414	6.10078	0	0	-1.2249	-1.14956	hypothetical protein GOBAR_DD09090	serine/threonine-protein kinase SRK2	K14498	Abscisic acid
Plant hormone signal transduction	gene-LOC107920883	7.48955	0	4.34298	4.84332	0	0	-3.00767	-2.73502	0	auxin transporter-like protein 2	Transmembrane amino acid transporter protein	K13946	Auxin
Plant hormone signal transduction	gene-LOC107934930	6.21624	0	2.78562	0	0	0	-2.72428	0	0	auxin transporter-like protein 2 isoform X1	Transmembrane amino acid transporter protein	K13946	Auxin
Plant hormone signal transduction	gene-LOC121207860	6.94677	0	4.13101	5.49623	0	0	-2.60966	-1.76217	0	auxin transporter-like protein 2 isoform X1	Transmembrane amino acid transporter protein	K13946	Auxin
Plant hormone signal transduction	gene-LOC107916752	7.1518	0	4.37013	4.71197	0	0	-2.78381	-2.01208	0	auxin transporter-like protein 5	Transmembrane amino acid transporter protein	K13946	Auxin
Plant hormone signal transduction	gene-LOC107926752	6.91534	0	2.74038	1.06371	0	0	-3.61642	-5.81075	0	auxin-induced protein 22D-like	AUX/IAA family	K14484	Auxin
Plant hormone signal transduction	gene-LOC107928438	9.00046	0	7.21194	7.66651	0	0	-1.90297	-1.37633	0	auxin-induced protein 22D-like	AUX/IAA family	K14484	Auxin
Plant hormone signal transduction	gene-LOC107955471	10.5508	0	0	9.01026	8.06198	0	0	-1.50578	-2.02289	auxin-induced protein 22D-like	AUX/IAA family	K14484	Auxin
Plant hormone signal transduction	gene-LOC107941656	11.1757	0	0	9.59676	0	0	0	-1.50068	0	auxin-induced protein 22D-like	AUX/IAA family	K14484	Auxin
Plant hormone signal transduction	gene-LOC107915183	11.6868	13.2897	13.211	0	0	1.53826	1.59141	0	0	auxin-induced protein 22D-like	AUX/IAA family	K14484	Auxin
Plant hormone signal transduction	gene-LOC107906499	7.09736	0	2.73195	4.27285	0	0	-4.00834	-3.03263	0	auxin-induced protein AUX22	AUX/IAA family	K14484	Auxin
Plant hormone signal transduction	gene-LOC121218655	5.18951	2.03759	0.835227	0	0	-3.20094	-4.7316	-8.23196	0	auxin-induced protein AUX22-like	AUX/IAA family	K14484	Auxin
Plant hormone signal transduction	gene-LOC107940950	7.23754	0	0	5.70934	0	0	0	-2.01011	0	auxin-induced protein AUX22-like	AUX/IAA family	K14484	Auxin
Plant hormone signal transduction	gene-LOC107922883	8.00317	6.52405	4.71678	5.47532	0	-1.56856	-3.30974	-2.605	0	auxin-induced protein AUX28-like	AUX/IAA family	K14484	Auxin
Plant hormone signal transduction	gene-LOC107924370	9.4072	0	6.58775	6.5231	0	0	-2.86257	-3.20414	0	auxin-induced protein AUX28-like	AUX/IAA family	K14484	Auxin
Plant hormone signal transduction	gene-LOC107955469	10.3429	0	0	8.20046	0	0	0	-2.48449	0	auxin-induced protein AUX28-like	AUX/IAA family	K14484	Auxin
Plant hormone signal transduction	gene-LOC107923990	10.3851	9.34126	0	8.67758	8.63874	-1.0513	0	-1.7695	-1.75205	auxin-responsive protein IAA11-like	AUX/IAA family	K14484	Auxin
Plant hormone signal transduction	gene-LOC107942629	9.76185	0	0	7.96737	7.71428	0	0	-1.85262	-2.06519	auxin-responsive protein IAA11-like isoform X2	AUX/IAA family	K14484	Auxin
Plant hormone signal transduction	gene-LOC107930314	2.81929	0	0	0	0	0	0	-6.51664	0	auxin-responsive protein IAA12-like	AUX/IAA family	K14484	Auxin
Plant hormone signal transduction	gene-LOC107929026	4.27321	0	0	0	0	0	0	-6.98562	0	auxin-responsive protein IAA12-like isoform X1	AUX/IAA family	K14484	Auxin
Plant hormone signal transduction	gene-LOC107952058	7.49177	0	6.49255	6.33526	0	0	-1.03852	-1.37787	0	auxin-responsive protein IAA13-like isoform X1	AUX/IAA family	K14484	Auxin
Plant hormone signal transduction	gene-LOC107914955	8.17845	0	0	0	7.06861	0	0	0	-1.10739	auxin-responsive protein IAA13-like isoform X2	AUX/IAA family	K14484	Auxin
Plant hormone signal transduction	gene-LOC107940169	10.6845	9.49197	9.55742	9.31409	9.64744	-1.18032	-1.0086	-1.39657	-1.06063	auxin-responsive protein IAA14-like	AUX/IAA family	K14484	Auxin
Plant hormone signal transduction	gene-LOC121229349	9.56765	0	0	8.39988	7.92397	0	0	-1.15555	-1.39813	auxin-responsive protein IAA16	AUX/IAA family	K14484	Auxin
Plant hormone signal transduction	gene-LOC107906498	10.2728	0	0	0	9.22274	0	0	0	-1.02587	auxin-responsive protein IAA16	AUX/IAA family	K14484	Auxin
Plant hormone signal transduction	gene-LOC107926842	9.78786	8.61987	7.46314	6.89617	0	-1.05607	-2.13635	-2.85305	0	auxin-responsive protein IAA16-like	AUX/IAA family	K14484	Auxin
Plant hormone signal transduction	gene-LOC107889565	10.31	0	8.92861	8.7952	0	0	-1.42021	-1.70191	0	auxin-responsive protein IAA16-like	AUX/IAA family	K14484	Auxin
Plant hormone signal transduction	gene-LOC121220004	9.35812	0	0	0	8.11511	0	0	0	-1.23302	auxin-responsive protein IAA1-like	AUX/IAA family	K14484	Auxin
Plant hormone signal transduction	gene-LOC107937353	8.06096	0	7.05909	0	0	0	-1.15396	0	0	auxin-responsive protein IAA26-like	AUX/IAA family	K14484	Auxin
Plant hormone signal transduction	gene-LOC107906873	6.60846	0	0	5.05688	4.75597	0	0	-1.50612	-1.74466	auxin-responsive protein IAA29-like	AUX/IAA family	K14484	Auxin
Plant hormone signal transduction	gene-LOC121229132	4.96972	0	0	0	1.82004	0	0	0	-2.93832	auxin-responsive protein IAA32-like isoform X2	AUX/IAA family	K14484	Auxin
Plant hormone signal transduction	gene-LOC107927641	9.83387	8.51845	0	8.48173	8.15581	-1.31924	0	-1.39672	-1.53291	auxin-responsive protein IAA4-like	AUX/IAA family	K14484	Auxin
Plant hormone signal transduction	gene-LOC107940165	10.1714	8.84382	0	8.7151	8.83353	-1.30429	0	-1.46181	-1.31265	auxin-responsive protein IAA4-like	AUX/IAA family	K14484	Auxin
Plant hormone signal transduction	gene-LOC107951395	9.09737	0	7.71483	7.74185	0	0	-1.57858	-1.72638	0	auxin-responsive protein IAA6-like	AUX/IAA family	K14484	Auxin
Plant hormone signal transduction	gene-LOC107951046	11.2797	12.5419	12.6272	0	0	1.24295	1.44907	0	0	auxin-induced protein 22D-like	AUX/IAA family	K14484	Auxin
Plant hormone signal transduction	gene-LOC107942159	9.48108	0	0	7.65229	8.0018	0	0	-1.75721	-1.45943	auxin-responsive protein IAA11-like	AUX/IAA family	K14484	Auxin
Plant hormone signal transduction	gene-LOC107923964	11.4074	0	0	0	10.4013	0	0	0	-1.0093	auxin-responsive protein IAA11-like	AUX/IAA family	K14484	Auxin
Plant hormone signal transduction	gene-LOC107928986	11.6117	0	10.4144	10.3881	0	0	-1.29056	-1.48058	0	auxin-responsive protein IAA14-like	AUX/IAA family	K14484	Auxin
Plant hormone signal transduction	gene-LOC121202822	10.9444	0	9.22824	9.32164	0	0	-1.92434	-1.87769	0	hypothetical protein B456_006G246000	AUX/IAA family	K14484	Auxin
Plant hormone signal transduction	gene-LOC107906974	9.26803	0	7.826	7.7204	0	0	-1.63752	-1.89507	0	hypothetical protein GOBAR_DD20852	AUX/IAA family	K14484	Auxin
Plant hormone signal transduction	gene-LOC107924220	9.4468	8.02078	7.87706	7.90143	8.3134	-1.45344	-1.47146	-1.63922	-1.20179	auxin response factor 18-like	Auxin response factor	K14486	Auxin
Plant hormone signal transduction	gene-LOC107948167	9.92135	0	8.87366	0	0	0	-1.10917	0	0	auxin response factor 18-like isoform X1	Auxin response factor	K14486	Auxin
Plant hormone signal transduction	gene-LOC107924309	10.295	0	0	8.94923	0	0	0	-1.33671	0	auxin response factor 18-like isoform X1	Auxin response factor	K14486	Auxin
Plant hormone signal transduction	gene-LOC107907666	7.30823	5.95451	0	0	0	-1.46083	0	0	0	auxin response factor 23-like	Auxin response factor	K14486	Auxin
Plant hormone signal transduction	gene-LOC107925223	8.48999	0	7.45639	0	0	0	-1.05896	0	0	auxin response factor 3-like isoform X2	Auxin response factor	K14486	Auxin
Plant hormone signal transduction	gene-LOC107957926	6.15881	0	4.43124	0	2.35664	0	-1.78587	0	-3.07323	auxin response factor 5-like isoform X2	Auxin response factor	K14486	Auxin
Plant hormone signal transduction	gene-LOC107924260	11.529	10.1483	0	10.227	10.2341	-1.3812	0	-1.35944	-1.27478	auxin response factor 9-like isoform X2	Auxin response factor	K14486	Auxin
Plant hormone signal transduction	gene-LOC107889383	4.6259	0	0.789156	0	0	0	-4.23019	0	0	indole-3-acetic acid-amido synthetase GH3.17-like	GH3 auxin-responsive promoter	K14487	Auxin
Plant hormone signal transduction	gene-LOC107917239	5.90119	1.18138	7.30765	0	2.63506	-4.10167	1.50647	-8.70375	-2.71815	indole-3-acetic acid-amido synthetase GH3.17-like	GH3 auxin-responsive promoter	K14487	Auxin
Plant hormone signal transduction	gene-LOC107918405	6.46065	7.68631	8.68236	8.14193	0	1.185	2.27034	1.61186	0	indole-3-acetic acid-amido synthetase GH3.17-like	GH3 auxin-responsive promoter	K14487	Auxin
Plant hormone signal transduction	gene-LOC107948672	7.41312	8.54843	0	8.75429	0	1.13261	0	1.29316	0	indole-3-acetic acid-amido synthetase GH3.17-like	GH3 auxin-responsive promoter	K14487	Auxin
Plant hormone signal transduction	gene-LOC121203329	8.26663	0	0	7.01525	7.03045	0	0	-1.23464	-1.19661	indole-3-acetic acid-amido synthetase GH3.17-like	GH3 auxin-responsive promoter	K14487	Auxin
Plant hormone signal transduction	gene-LOC107959429	10.5827	9.31421	0	8.38249	8.92169	-1.22428	0	-2.2374	-1.60524	indole-3-acetic acid-amido synthetase GH3.17-like	GH3 auxin-responsive promoter	K14487	Auxin
Plant hormone signal transduction	gene-LOC107959428	12.7017	0	0	11.4779	11.5039	0	0	-1.14677	-1.14103	indole-3-acetic acid-amido synthetase GH3.17-like	GH3 auxin-responsive promoter	K14487	Auxin
Plant hormone signal transduction	gene-LOC107924858	7.26539	0	0	0	8.47891	0	0	0	1.16345	indole-3-acetic acid-amido synthetase GH3.17-like	GH3 auxin-responsive promoter	K14487	Auxin
Plant hormone signal transduction	gene-LOC107918404	5.37114	6.60811	0	6.7204	0	1.27068	0	1.328	0	indole-3-acetic acid-amido synthetase GH3.17-like isoform X1	GH3 auxin-responsive promoter	K14487	Auxin
Plant hormone signal transduction	gene-LOC121229657	6.73449	0	0	0	5.10876	0	0	0	-1.65425	indole-3-acetic acid-amido synthetase GH3.17-like isoform X1	GH3 auxin-responsive promoter	K14487	Auxin
Plant hormone signal transduction	gene-LOC107916581	6.61414	0	4.56294	5.22025	0	0	-2.15336	-1.73015	0	indole-3-acetic acid-amido synthetase GH3.6	GH3 auxin-responsive promoter	K14487	Auxin
Plant hormone signal transduction	gene-LOC107951774	10.2538	0	8.62347	0	0	0	-1.67035	0	0	indole-3-acetic acid-amido synthetase GH3.6	GH3 auxin-responsive promoter	K14487	Auxin
Plant hormone signal transduction	gene-LOC107951777	4.56609	0	0	1.13242	0	0	0	-6.05154	0	indole-3-acetic acid-amido synthetase GH3.6-like	GH3 auxin-responsive promoter	K14487	Auxin
Plant hormone signal transduction	gene-LOC107886917	5.15583	3.03357	0	0	0	-2.34789	0	0	0	indole-3-acetic acid-amido synthetase GH3.6-like	GH3 auxin-responsive promoter	K14487	Auxin
Plant hormone signal transduction	gene-LOC107918077	11.0384	9.8929	9.27329	0	0	-1.14398	-1.62474	0	0	indole-3-acetic acid-amido synthetase GH3.6-like	GH3 auxin-responsive promoter	K14487	Auxin
Plant hormone signal transduction	gene-LOC107928807	4.54111	6.66297	0	0	0	1.80979	0	0	0	jasmonic acid-amido synthetase JAR1-like	GH3 auxin-responsive promoter	K14487	Auxin
Plant hormone signal transduction	gene-LOC121212388	9.93787	8.75833	8.32387	8.84521	8.87264	-1.18073	-1.49817	-1.14066	-1.03128	jasmonic acid-amido synthetase JAR1-like	GH3 auxin-responsive promoter	K14487	Auxin
Plant hormone signal transduction	gene-LOC121208260	2.37769	0	6.29692	0	0	0	3.64134	0	0	probable bifunctional methylthioribulose-1-phosphate dehydratase/enolase-phosphatase E1	GH3 auxin-responsive promoter	K14487	Auxin
Plant hormone signal transduction	gene-LOC107941902	6.31338	0	0	8.40277	0	0	0	2.22944	0	probable indole-3-acetic acid-amido synthetase GH3.1	GH3 auxin-responsive promoter	K14487	Auxin
Plant hormone signal transduction	gene-LOC121223045	7.18354	0	0	9.44246	0	0	0	2.40092	0	probable indole-3-acetic acid-amido synthetase GH3.1	GH3 auxin-responsive promoter	K14487	Auxin
Plant hormone signal transduction	gene-LOC107900296	7.53429	0	0	9.97811	0	0	0	2.73475	0	probable indole-3-acetic acid-amido synthetase GH3.1	GH3 auxin-responsive promoter	K14487	Auxin
Plant hormone signal transduction	gene-LOC107894308	9.53049	0	0	8.3052	7.65445	0	0	-1.23562	-1.59399	hypothetical protein GOBAR_AA34065	GH3 auxin-responsive promoter	K14487	Auxin
Plant hormone signal transduction	gene-LOC121224946	0	0	3.52312	0	0	0	6.05448	0	0	auxin-induced protein 15A-like	Auxin responsive protein	K14488	Auxin
Plant hormone signal transduction	gene-LOC107918965	4.27057	0	0	0	0	0	-7.02819	0	0	auxin-induced protein 15A-like	Auxin responsive protein	K14488	Auxin
Plant hormone signal transduction	gene-LOC107893908	5.00701	6.49132	0	7.53493	8.03861	1.4724	0	2.53591	3.03916	auxin-induced protein 15A-like	Auxin responsive protein	K14488	Auxin
Plant hormone signal transduction	gene-LOC121203027	8.38385	6.73265	6.42666	0	0	-1.64222	-1.79161	0	0	auxin-induced protein 6B	Auxin responsive protein	K14488	Auxin
Plant hormone signal transduction	gene-LOC107909160	4.59142	0	0.877457	0	0	0	-4.20431	0	0	auxin-induced protein 6B-like	Auxin responsive protein	K14488	Auxin
Plant hormone signal transduction	gene-LOC121213894	6.77349	0	4.22643	0	0	0	-2.26257	0	0	auxin-induced protein 6B-like	Auxin responsive protein	K14488	Auxin
Plant hormone signal transduction	gene-LOC107918313	6.70778	5.13827	4.64257	5.15014	0	-2.16536	-2.84509	-2.54973	0	auxin-induced protein X15-like	Auxin responsive protein	K14488	Auxin
Plant hormone signal transduction	gene-LOC107918310	2.37509	0	5.52731	0	0	0	2.76965	0	0	auxin-responsive protein SAUR21-like	Auxin responsive protein	K14488	Auxin
Plant hormone signal transduction	gene-LOC107893904	4.87382	0	6.47996	0	0	0	1.6438	0	0	auxin-responsive protein SAUR22-like	Auxin responsive protein	K14488	Auxin
Plant hormone signal transduction	gene-LOC107937204	5.6306	0	7.24652	0	0	0	1.63156	0	0	auxin-responsive protein SAUR32-like	Auxin responsive protein	K14488	Auxin
Plant hormone signal transduction	gene-LOC107945898	7.19332	0	5.73567	0	0	0	-1.54511	0	0	auxin-responsive protein SAUR32-like	Auxin responsive protein	K14488	Auxin
Plant hormone signal transduction	gene-LOC107948148	9.45452	0	7.66358	8.47041	0	0	-1.81481	-1.19931	0	auxin-responsive protein SAUR32-like	Auxin responsive protein	K14488	Auxin
Plant hormone signal transduction	gene-LOC107916635	9.70124	8.36279	8.06738	8.55555	0	-1.34218	-1.45994	-1.21211	0	auxin-responsive protein SAUR32-like	Auxin responsive protein	K14488	Auxin
Plant hormone signal transduction	gene-LOC107909660	10.2194	0	11.257	0	0	0	1.05842	0	0	auxin-responsive protein SAUR32-like	Auxin responsive protein	K14488	Auxin
Plant hormone signal transduction	gene-LOC107931287	4.57732	0	0	6.63874	0	0	0	2.03139	0	auxin-responsive protein SAUR36-like	Auxin responsive protein	K14488	Auxin
Plant hormone signal transduction	gene-LOC107893912	8.52268	0	6.60442	0	0	0	-1.94857	0	0	auxin-responsive protein SAUR36-like	Auxin responsive protein	K14488	Auxin
Plant hormone signal transduction	gene-LOC107890656	8.86025	10.6442	10.6277	0	0	1.71308	1.86015	0	0	auxin-responsive protein SAUR36-like	Auxin responsive protein	K14488	Auxin
Plant hormone signal transduction	gene-LOC107941745	9.14543	10.4597	0	0	0	1.3103	0	0	0	auxin-responsive protein SAUR36-like	Auxin responsive protein	K14488	Auxin
Plant hormone signal transduction	gene-LOC107896513	9.34585	11.2304	11.3474	0	0	1.81021	2.07504	0	0	auxin-responsive protein SAUR36-like	Auxin responsive protein	K14488	Auxin
Plant hormone signal transduction	gene-LOC107935867	8.63207	0	0	0	7.24847	0	0	0	-1.34715	auxin-responsive protein SAUR36-like	Auxin responsive protein	K14488	Auxin
Plant hormone signal transduction	gene-LOC107926197	2.70646	0	0	0	0	0	0	0	-6.91978	auxin-responsive protein SAUR36-like	Auxin responsive protein	K14488	Auxin
Plant hormone signal transduction	gene-LOC107902024	5.45104	2.84845	3.00573	0	0	-2.44702	-2.49266	0	0	auxin-responsive protein SAUR71-like	Auxin responsive protein	K14488	Auxin
Plant hormone signal transduction	gene-LOC121212455	8.2402	7.02751	6.95384	0	0	-1.31848	-1.26675	0	0	auxin-responsive protein SAUR71-like	Auxin responsive protein	K14488	Auxin
Plant hormone signal transduction	gene-LOC107911590	9.91345	11.3446	10.9713	0	0	1.42151	1.18474	0	0	indole-3-acetic acid-induced protein ARG7-like	Auxin responsive protein	K14488	Auxin
Plant hormone signal transduction	gene-LOC107945607	7.00174	0	5.6346	0	0	0	-1.44405	0	0	uncharacterized protein LOC105763789	Auxin responsive protein	K14488	Auxin
Plant hormone signal transduction	gene-LOC121225065	7.46413	6.07181	6.27811	6.39197	0	-1.4024	-1.08971	-1.12339	0	uncharacterized protein LOC105784349	Auxin responsive protein	K14488	Auxin
Plant hormone signal transduction	gene-LOC107900838	7.88372	6.81278	0	0	6.66603	-1.08504	0	0	-1.23941	uncharacterized protein LOC105791660	Auxin responsive protein	K14488	Auxin
Plant hormone signal transduction	gene-LOC121214861	5.77578	0	3.38773	0	0	0	-2.5436	0	0	hypothetical protein B456_005G249700	Auxin responsive protein	K14488	Auxin
Plant hormone signal transduction	gene-LOC107921149	9.9098	8.59074	8.11157	0	0	-1.31652	-1.66875	0	0	hypothetical protein GOBAR_AA24256	Auxin responsive protein	K14488	Auxin
Plant hormone signal transduction	gene-LOC107921205	4.11736	0	0	0	5.95264	0	0	0	1.88057	hypothetical protein GOBAR_DD27584	Auxin responsive protein	K14488	Auxin
Plant hormone signal transduction	gene-LOC107890835	7.97048	0	0	0	9.28758	0	0	0	1.36814	protein BRASSINOSTEROID INSENSITIVE 1-like	Protein kinase domain	K13415	Brassinosteroid
Plant hormone signal transduction	gene-LOC107950600	8.55095	0	7.37474	0	0	0	-1.19923	0	0	hypothetical protein GOBAR_DD22119	Protein kinase domain	K13415	Brassinosteroid
Plant hormone signal transduction	gene-LOC107893994	6.11852	0	7.21908	0	0	0	1.12449	0	0	BRASSINOSTEROID INSENSITIVE 1-associated receptor kinase 1-like	Protein kinase domain	K13416	Brassinosteroid
Plant hormone signal transduction	gene-LOC107919768	10.1533	0	11.4772	0	0	0	1.33703	0	0	BRASSINOSTEROID INSENSITIVE 1-associated receptor kinase 1-like isoform X1	Protein tyrosine kinase	K13416	Brassinosteroid
Plant hormone signal transduction	gene-LOC107958111	9.0508	10.8562	11.5855	10.7382	10.7171	1.79008	2.65825	1.60804	1.64412	BRI1 kinase inhibitor 1-like	Oxaloacetate decarboxylase, gamma chain	K14499	Brassinosteroid
Plant hormone signal transduction	gene-LOC107940302	9.12141	0	10.5489	0	0	0	1.42373	0	0	BRI1 kinase inhibitor 1-like	Oxaloacetate decarboxylase, gamma chain	K14499	Brassinosteroid
Plant hormone signal transduction	gene-LOC107905559	10.2481	0	11.9303	0	0	0	1.70269	0	0	BRI1 kinase inhibitor 1-like	Oxaloacetate decarboxylase, gamma chain	K14499	Brassinosteroid
Plant hormone signal transduction	gene-LOC107942341	7.0128	8.08716	0	0	8.48027	1.10738	0	0	1.46403	probable serine/threonine-protein kinase At4g35230	Protein tyrosine kinase	K14500	Brassinosteroid
Plant hormone signal transduction	gene-LOC107934645	7.55489	0	0	8.57959	8.70553	0	0	1.00306	1.1742	probable serine/threonine-protein kinase At4g35230	Protein tyrosine kinase	K14500	Brassinosteroid
Plant hormone signal transduction	gene-LOC107905604	7.09427	0	4.40677	5.01068	0	0	-2.25081	-2.61746	0	cyclin-D3-1-like	Cyclin, N-terminal domain	K14505	Brassinosteroid
Plant hormone signal transduction	gene-LOC107951038	7.39401	0	5.9417	0	0	0	-1.42629	0	0	cyclin-D3-1-like	Cyclin, N-terminal domain	K14505	Brassinosteroid
Plant hormone signal transduction	gene-LOC107958154	7.81275	0	6.26969	6.55187	0	0	-1.96393	-1.84399	0	cyclin-D3-1-like	Cyclin, N-terminal domain	K14505	Brassinosteroid
Plant hormone signal transduction	gene-LOC107910726	7.91141	0	6.17541	0	0	0	-1.75511	0	0	cyclin-D3-1-like	Cyclin, N-terminal domain	K14505	Brassinosteroid
Plant hormone signal transduction	gene-LOC107894295	8.20086	0	6.78526	0	0	0	-1.42017	0	0	cyclin-D3-1-like	Cyclin, N-terminal domain	K14505	Brassinosteroid
Plant hormone signal transduction	gene-LOC121215967	8.66742	0	6.8686	7.93159	0	0	-1.8864	-1.03539	0	cyclin-D3-1-like	Cyclin, N-terminal domain	K14505	Brassinosteroid
Plant hormone signal transduction	gene-LOC121208278	6.22522	7.39273	0	7.31809	0	1.1487	0	1.02112	0	cyclin-D3-3-like isoform X2	Cyclin, N-terminal domain	K14505	Brassinosteroid
Plant hormone signal transduction	gene-LOC107914329	6.79016	0	0	7.84762	0	0	0	1.04978	0	cyclin-D3-3-like isoform X2	Cyclin, N-terminal domain	K14505	Brassinosteroid
Plant hormone signal transduction	gene-LOC107922254	11.4927	0	0	10.2404	0	0	0	-1.31998	0	histidine kinase 3-like isoform X2	CHASE domain	K14489	Cytokinin
Plant hormone signal transduction	gene-LOC121210995	8.19364	0	0	9.26663	9.22662	0	0	1.02976	1.0373	histidine kinase 4	CHASE domain	K14489	Cytokinin
Plant hormone signal transduction	gene-LOC107918097	8.5221	0	0	9.73596	9.56501	0	0	1.18772	1.06568	histidine kinase 4-like	CHASE domain	K14489	Cytokinin
Plant hormone signal transduction	gene-LOC107913518	8.17135	0	0	0	9.20147	0	0	0	1.01455	histidine kinase 4-like	CHASE domain	K14489	Cytokinin
Plant hormone signal transduction	gene-LOC107937688	4.04007	0	0	0	0	0	0	-6.61199	-6.5296	pseudo histidine-containing phosphotransfer protein 2-like	Hpt domain	K14490	Cytokinin
Plant hormone signal transduction	gene-LOC121232346	5.61983	7.33433	0	6.84182	0	1.67716	0	1.13604	0	two-component response regulator ARR2-like	Response regulator receiver domain	K14491	Cytokinin
Plant hormone signal transduction	gene-LOC107958917	5.08521	0	0	6.6883	0	0	0	1.5979	0	two-component response regulator ORR24-like	Response regulator receiver domain	K14491	Cytokinin
Plant hormone signal transduction	gene-LOC107940071	0	0	0	0	4.49773	0	0	0	6.76712	two-component response regulator ORR24-like isoform X1	Response regulator receiver domain	K14491	Cytokinin
Plant hormone signal transduction	gene-LOC121207568	3.41503	0	0	0	0	0	-5.86485	0	0	two-component response regulator ARR17	Response regulator receiver domain	K14492	Cytokinin
Plant hormone signal transduction	gene-LOC107939260	5.768	0	3.60992	0	0	0	-2.20134	0	0	two-component response regulator ARR8-like	Response regulator receiver domain	K14492	Cytokinin
Plant hormone signal transduction	gene-LOC107936209	6.25866	0	0	3.85061	0	0	0	-2.36048	0	two-component response regulator ARR8-like	Response regulator receiver domain	K14492	Cytokinin
Plant hormone signal transduction	gene-LOC107915138	7.64447	6.36183	5.90291	0	5.92915	-1.26247	-1.60887	0	-1.72397	two-component response regulator ARR9-like	Response regulator receiver domain	K14492	Cytokinin
Plant hormone signal transduction	gene-LOC107929124	9.78258	8.46242	7.46143	0	0	-1.33882	-2.16911	0	0	ethylene receptor 2-like	Response regulator receiver domain	K14509	Ethylene
Plant hormone signal transduction	gene-LOC107928557	10.2609	8.92928	8.44905	0	0	-1.35991	-1.71564	0	0	ethylene receptor 2-like	Response regulator receiver domain	K14509	Ethylene
Plant hormone signal transduction	gene-LOC107946055	9.11288	0	7.92545	0	0	0	-1.24921	0	0	ethylene response sensor 1-like isoform X1	Histidine kinase-, DNA gyrase B-, and HSP90-like ATPase	K14509	Ethylene
Plant hormone signal transduction	gene-LOC107925650	10.8661	9.71438	9.04534	9.60046	0	-1.2055	-1.754	-1.3798	0	hypothetical protein GOBAR_AA21372	Histidine kinase-, DNA gyrase B-, and HSP90-like ATPase	K14509	Ethylene
Plant hormone signal transduction	gene-LOC107904191	11.1992	9.97037	8.60053	10.0641	0	-1.23121	-2.46053	-1.19917	0	serine/threonine-protein kinase CTR1-like	Ethylene-responsive protein kinase Le-CTR1	K14510	Ethylene
Plant hormone signal transduction	new_gene296	8.29721	0	7.08048	0	0	0	-1.21349	0	0	zinc finger BED domain-containing protein RICESLEEPER 2-like		K14512	Ethylene
Plant hormone signal transduction	gene-LOC107889595	13.5017	12.313	0	0	0	-1.17834	0	0	0	ethylene-insensitive protein 2-like	Natural resistance-associated macrophage protein	K14513	Ethylene
Plant hormone signal transduction	gene-LOC107933186	5.51345	0	0	7.91286	0	0	0	1.86493	0	EIN3-binding F-box protein 1-like	Leucine Rich repeat	K14515	Ethylene
Plant hormone signal transduction	gene-LOC107953695	7.80849	0	5.51937	0	0	0	-2.37823	0	0	EIN3-binding F-box protein 1-like	F-box domain	K14515	Ethylene
Plant hormone signal transduction	gene-LOC107888412	10.1285	8.41782	8.35718	9.03507	0	-1.70429	-1.59274	-1.13973	0	EIN3-binding F-box protein 1-like	Leucine Rich repeat	K14515	Ethylene
Plant hormone signal transduction	gene-LOC107893447	10.9968	9.45364	9.26176	9.84104	0	-1.56589	-1.59576	-1.22169	0	EIN3-binding F-box protein 1-like	Leucine Rich repeat	K14515	Ethylene
Plant hormone signal transduction	gene-LOC107906878	11.7899	10.2521	10.0986	10.7261	0	-1.51474	-1.56161	-1.11648	0	EIN3-binding F-box protein 1-like	Leucine Rich repeat	K14515	Ethylene
Plant hormone signal transduction	gene-LOC107961679	12.2134	11.1257	10.7259	0	0	-1.08298	-1.34732	0	0	EIN3-binding F-box protein 1-like	Leucine Rich repeat	K14515	Ethylene
Plant hormone signal transduction	gene-LOC107958952	12.2344	10.9303	11.0985	0	0	-1.29539	-1.01285	0	0	EIN3-binding F-box protein 1-like	Leucine Rich repeat	K14515	Ethylene
Plant hormone signal transduction	gene-LOC107907332	10.6604	0	9.18145	0	0	0	-1.47604	0	0	EIN3-binding F-box protein 1-like isoform X1	Leucine Rich repeat	K14515	Ethylene
Plant hormone signal transduction	gene-LOC107909215	11.3328	9.15239	8.71752	9.55059	9.75356	-2.17198	-2.49013	-1.82293	-1.59988	EIN3-binding F-box protein 1-like isoform X1	Leucine Rich repeat	K14515	Ethylene
Plant hormone signal transduction	gene-LOC107901610	11.4669	0	10.2984	0	0	0	-1.13607	0	0	EIN3-binding F-box protein 1-like isoform X1	Leucine Rich repeat	K14515	Ethylene
Plant hormone signal transduction	gene-LOC121219996	11.5547	9.05743	8.50253	9.634	10.1931	-2.42034	-2.92416	-1.96166	-1.37539	hypothetical protein GOBAR_DD34848	Leucine Rich repeat	K14515	Ethylene
Plant hormone signal transduction	gene-LOC107936230	7.02323	5.47988	3.75334	0	0	-2.12101	-3.37253	0	0	ethylene-responsive transcription factor 1B-like	AP2 domain	K14516	Ethylene
Plant hormone signal transduction	gene-LOC107956847	8.01091	6.90842	6.58805	0	6.14794	-1.13577	-1.29657	0	-1.86161	ethylene-responsive transcription factor 1B-like	AP2 domain	K14516	Ethylene
Plant hormone signal transduction	gene-LOC107942596	8.05285	5.78388	5.22928	0	0	-2.75318	-3.23941	0	0	ethylene-responsive transcription factor 1B-like	AP2 domain	K14516	Ethylene
Plant hormone signal transduction	gene-LOC107956729	6.54179	0	0	0	4.76923	0	0	0	-1.9965	ethylene-responsive transcription factor 1B-like	AP2 domain	K14516	Ethylene
Plant hormone signal transduction	gene-LOC107927510	5.49709	0	0	7.01047	0	0	0	1.56925	0	hypothetical protein GOBAR_DD10272	AP2 domain	K14516	Ethylene
Plant hormone signal transduction	gene-LOC107915847	5.68666	0	3.63797	0	0	0	-2.27575	0	0	hypothetical protein GOBAR_DD15714	AP2 domain	K14516	Ethylene
Plant hormone signal transduction	gene-LOC107896054	4.79862	0	0	0	0	0	-7.24338	0	0	RF transcription factor	AP2 domain	K14516	Ethylene
Plant hormone signal transduction	gene-LOC107927211	8.03219	0	0	9.20402	9.49665	0	0	1.07878	1.40147	hypothetical protein B456_007G309400	Helix-loop-helix DNA-binding domain	K12126	Gibberellin
Plant hormone signal transduction	gene-LOC107893264	10.5206	0	0	9.29765	0	0	0	-1.22476	0	gibberellin receptor GID1A-like isoform X2	alpha/beta hydrolase fold	K14493	Gibberellin
Plant hormone signal transduction	gene-LOC107941282	6.70124	8.08536	0	7.85134	0	1.30892	0	1.00411	0	gibberellin receptor GID1B-like	alpha/beta hydrolase fold	K14493	Gibberellin
Plant hormone signal transduction	gene-LOC107936899	13.3943	0	0	12.2244	0	0	0	-1.15665	0	gibberellin receptor GID1B-like	alpha/beta hydrolase fold	K14493	Gibberellin
Plant hormone signal transduction	gene-LOC107887986	11.6201	0	10.5424	0	0	0	-1.06665	0	0	gibberellin receptor GID1C-like	alpha/beta hydrolase fold	K14493	Gibberellin
Plant hormone signal transduction	gene-LOC107888297	10.2009	0	0	9.01513	0	0	0	-1.20049	0	gibberellin receptor GID1C-like isoform X1	alpha/beta hydrolase fold	K14493	Gibberellin
Plant hormone signal transduction	gene-LOC107907430	7.02574	8.69735	8.74455	0	0	1.63056	1.81737	0	0	DELLA protein SLR1-like	GRAS domain family	K14494	Gibberellin
Plant hormone signal transduction	gene-LOC107902836	7.90215	9.54406	9.64636	9.06804	0	1.62717	1.85925	1.13914	0	DELLA protein SLR1-like	GRAS domain family	K14494	Gibberellin
Plant hormone signal transduction	gene-LOC107935172	8.14024	0	6.6944	0	0	0	-1.53726	0	0	transcription factor MYC2-like	bHLH-MYC and R2R3-MYB transcription factors N-terminal	K13422	Jasmonic acid
Plant hormone signal transduction	gene-LOC107932795	11.352	0	0	0	10.2275	0	0	0	-1.09083	protein TIFY 10A	tify domain	K13464	Jasmonic acid
Plant hormone signal transduction	gene-LOC107951092	11.2723	0	0	0	9.78476	0	0	0	-1.28567	protein TIFY 10A-like	tify domain	K13464	Jasmonic acid
Plant hormone signal transduction	gene-LOC107909525	8.72986	0	7.38658	0	7.35502	0	-1.34991	0	-1.56379	protein TIFY 9-like	tify domain	K13464	Jasmonic acid
Plant hormone signal transduction	gene-LOC121204779	10.5392	0	0	0	9.08459	0	0	0	-1.4494	JAZ3	tify domain	K13464	Jasmonic acid
Plant hormone signal transduction	gene-LOC121220826	8.27979	0	7.17455	0	0	0	-1.10046	0	0	TIFY9	Divergent CCT motif	K13464	Jasmonic acid
Plant hormone signal transduction	gene-LOC107933526	11.043	0	12.2834	0	0	0	1.23429	0	0	hypothetical protein GOBAR_AA26778	GH3 auxin-responsive promoter	K14506	Jasmonic acid
Plant hormone signal transduction	gene-LOC107899771	8.26129	0	0	0	6.40158	0	0	0	-2.15171	pathogenesis-related protein 1-like	Cysteine-rich secretory protein family	K13449	Salicylic acid
Plant hormone signal transduction	gene-LOC107946436	6.23241	0	0	4.37639	0	0	0	-1.86503	0	transcription factor HBP-1b(c38)-like	Seed dormancy control	K14431	Salicylic acid
Plant hormone signal transduction	gene-LOC107911491	6.57374	5.03052	0	3.19324	5.06822	-1.60725	0	-3.28932	-1.52161	transcription factor TGA1-like isoform X1	Seed dormancy control	K14431	Salicylic acid
Plant hormone signal transduction	gene-LOC107891267	4.86906	0	1.71268	0	0	0	-3.25345	0	0	transcription factor TGA2 isoform X1	Seed dormancy control	K14431	Salicylic acid
Plant hormone signal transduction	gene-LOC107889516	6.28774	3.85607	4.30735	0	4.74573	-2.18337	-1.89063	0	-1.56337	transcription factor TGA2 isoform X1	Seed dormancy control	K14431	Salicylic acid
Plant hormone signal transduction	gene-LOC107888467	7.88446	6.82821	0	0	6.8909	-1.11581	0	0	-1.04951	regulatory protein NPR3-like	NPR1/NIM1 like defence protein C terminal	K14508	Salicylic acid
Plant hormone signal transduction	gene-LOC121220834	10.8976	0	0	0	9.78892	0	0	0	-1.09343	regulatory protein NPR3-like	NPR1/NIM1 like defence protein C terminal	K14508	Salicylic acid
Plant hormone signal transduction	gene-LOC107897478	12.028	0	0	0	10.8992	0	0	0	-1.13179	regulatory protein NPR3-like	NPR1/NIM1 like defence protein C terminal	K14508	Salicylic acid
Plant hormone signal transduction	gene-LOC107921109	2.95765	0	0	0	0	0	0	-7.42319	0	regulatory protein NPR5-like	BTB/POZ domain	K14508	Salicylic acid
Photosynthesis	gene-LOC107901956	13.5923	0	0	15.1088	0	0	0	1.38752	0	ATP synthase gamma chain, chloroplastic	ATP synthase	K02115	ATPF1G, atpG
Photosynthesis	gene-LOC121213828	7.35479	8.50254	8.58315	8.45044	8.38561	1.12832	1.34007	1.02517	1.0163	ATP synthase gamma chain, chloroplastic-like	ATP synthase	K02115	ATPF1G, atpG
Photosynthesis	gene-LOC107900395	6.55304	7.65334	7.79017	7.67322	7.75269	1.07278	1.35906	1.04757	1.18645	cytochrome c6, chloroplastic	Cytochrome C oxidase, cbb3-type, subunit III	K08906	petJ
Photosynthesis	gene-LOC107953421	12.2289	0	13.5266	0	0	0	1.3888	0	0	ferredoxin-2-like	2Fe-2S iron-sulfur cluster binding domain	K02639	petF
Photosynthesis	gene-LOC121211310	8.01721	0	9.26955	9.45932	0	0	1.24834	1.24131	0	ferredoxin--NADP reductase, leaf isozyme, chloroplastic	Oxidoreductase NAD-binding domain	K02641	petH
Photosynthesis	gene-LOC107945802	10.6618	11.9305	11.9424	12.0814	0	1.25183	1.38906	1.35463	0	ferredoxin--NADP reductase, leaf isozyme, chloroplastic-like	Oxidoreductase NAD-binding domain	K02641	petH
Photosynthesis	gene-LOC107896833	14.3234	0	0	13.3231	12.8479	0	0	-1.00073	-1.44063	oxygen-evolving enhancer protein 2, chloroplastic-like isoform X1	PsbP	K02717	psbP
Photosynthesis	gene-LOC107958243	0	3.77209	0	3.72388	0	6.01846	0	5.91772	0	oxygen-evolving enhancer protein 3, chloroplastic-like isoform X1	Oxygen evolving enhancer protein 3 (PsbQ)	K08901	psbQ
Photosynthesis	gene-LOC107959886	8.84939	10.3265	10.4299	10.4047	0	1.41018	1.63137	1.42537	0	photosynthetic NDH subunit of lumenal location 1, chloroplastic-like	PsbP	K02717	psbP
Photosynthesis	gene-LOC107893679	9.32733	10.8038	10.686	10.8087	0	1.40357	1.39619	1.37295	0	photosynthetic NDH subunit of lumenal location 2, chloroplastic-like	Oxygen evolving enhancer protein 3 (PsbQ)	K08901	psbQ
Photosynthesis	gene-LOC107918812	9.56806	0	10.7538	10.8748	0	0	1.09528	1.03997	0	photosynthetic NDH subunit of lumenal location 2, chloroplastic-like	Oxygen evolving enhancer protein 3 (PsbQ)	K08901	psbQ
Photosynthesis	gene-LOC107918496	8.49716	10.7437	10.6571	10.8382	0	2.03873	2.06239	2.06991	0	photosynthetic NDH subunit of lumenal location 3, chloroplastic-like	Oxygen evolving enhancer protein 3 (PsbQ)	K08901	psbQ
Photosynthesis	gene-LOC107895199	7.77125	9.61175	9.34092	9.88543	0	1.74335	1.59384	1.93597	0	photosynthetic NDH subunit of lumenal location 3, chloroplastic-like isoform X1	Oxygen evolving enhancer protein 3 (PsbQ)	K08901	psbQ
Photosynthesis	gene-LOC121213740	9.8085	7.79314	0	6.26191	6.76449	-1.94873	0	-3.5736	-3.04085	photosystem II 10 kDa polypeptide, chloroplastic-like	Photosystem II 10 kDa polypeptide PsbR	K03541	psbR
Photosynthesis	gene-LOC107948490	16.1336	0	0	0	15.107	0	0	0	-1.03673	photosystem II 10 kDa polypeptide, chloroplastic-like	Photosystem II 10 kDa polypeptide PsbR	K03541	psbR
Photosynthesis	gene-LOC107923103	14.8831	12.669	13.0683	12.5305	12.3098	-2.25577	-1.74058	-2.43715	-2.63382	photosystem II 22 kDa protein, chloroplastic-like	Chlorophyll A-B binding protein	K03542	psbS
Photosynthesis	gene-LOC107905013	15.2091	13.2575	13.809	13.0569	12.7526	-1.97249	-1.29092	-2.21721	-2.49195	photosystem II 22 kDa protein, chloroplastic-like	Chlorophyll A-B binding protein	K03542	psbS
Photosynthesis	gene-LOC107914520	14.7073	0	0	0	13.6317	0	0	0	-1.08206	hypothetical protein B456_011G126200	PsbP	K02717	psbP
Photosynthesis	gene-LOC121203742	7.30598	5.16118	0	2.44602	2.87547	-2.2111	0	-4.31015	-3.5364	hypothetical protein GOBAR_AA25902	Photosystem II 10 kDa polypeptide PsbR	K03541	psbR
Photosynthesis	gene-LOC107926059	9.62599	10.8877	11.0039	10.97	0	1.24358	1.48779	1.27026	0	hypothetical protein GOBAR_DD02715	PsbP	K02717	psbP
Porphyrin and chlorophyll metabolism	gene-LOC107913255	6.95149	0	0	5.65189	5.77695	0	0	-1.30927	-1.14114	caltractin isoform X2	EF hand	K13545	RCCR, ACD2
Porphyrin and chlorophyll metabolism	gene-LOC107940220	0.845182	4.97034	0	5.61767	0	4.39767	0	5.03319	0	chlorophyllase-1	Chlorophyllase	K08099	E3.1.1.14
Porphyrin and chlorophyll metabolism	gene-LOC107924574	11.4451	9.99272	0	9.99747	9.88496	-1.45325	0	-1.45216	-1.54526	chlorophyllide a oxygenase, chloroplastic-like	Rieske [2Fe-2S] domain	K13600	CAO
Porphyrin and chlorophyll metabolism	gene-LOC107912651	7.77724	9.0034	0	9.47054	9.40723	1.23784	0	1.62586	1.62358	coproporphyrinogen-III oxidase 1, chloroplastic-like	Coproporphyrinogen III oxidase	K00228	CPOX, hemF
Porphyrin and chlorophyll metabolism	gene-LOC107897850	8.18773	0	9.46065	9.44479	0	0	1.22644	1.04317	0	coproporphyrinogen-III oxidase 1, chloroplastic-like	Coproporphyrinogen III oxidase	K00228	CPOX, hemF
Porphyrin and chlorophyll metabolism	gene-LOC107902821	0	3.95483	0	0	0	6.31085	0	0	0	ferrochelatase-2, chloroplastic-like	Ferrochelatase	K01772	hemH, FECH
Porphyrin and chlorophyll metabolism	gene-LOC107949601	8.47023	0	0	0	9.50369	0	0	0	1.05783	glutamate-1-semialdehyde 2,1-aminomutase 2, chloroplastic isoform X1	Aminotransferase class-III	K01845	hemL
Porphyrin and chlorophyll metabolism	gene-LOC121215506	9.25282	0	0	0	10.3183	0	0	0	1.09737	glutamate-1-semialdehyde 2,1-aminomutase 2, chloroplastic isoform X1	Aminotransferase class-III	K01845	hemL
Porphyrin and chlorophyll metabolism	gene-LOC121218690	8.62756	0	9.6616	9.92315	9.81173	0	1.02855	1.10668	1.05551	magnesium-chelatase subunit ChlI, chloroplastic-like	Magnesium chelatase, subunit ChlI	K03405	chlI, bchI
Porphyrin and chlorophyll metabolism	gene-LOC107940688	11.6637	10.4595	0	10.5311	10.6195	-1.20542	0	-1.1941	-1.0473	uroporphyrinogen-III synthase, chloroplastic-like isoform X2	Uroporphyrinogen-III synthase HemD	K01719	hemD, UROS
Porphyrin and chlorophyll metabolism	gene-LOC107895340	8.50284	7.00862	0	7.21136	6.9401	-1.49296	0	-1.39142	-1.58471	hypothetical protein GOBAR_DD19031	Ferrochelatase	K01772	hemH, FECH
Porphyrin and chlorophyll metabolism	gene-LOC107898868	9.71391	10.8946	11.059	11.0052	0	1.18379	1.47491	1.23686	0	hypothetical protein GOBAR_DD36565	Porphobilinogen deaminase, dipyromethane cofactor binding domain	K01749	hemC, HMBS
Photosynthesis - antenna proteins	gene-LOC107955021	8.51966	0	0	0	6.55419	0	0	0	-2.02009	chlorophyll a-b binding protein 151, chloroplastic	Chlorophyll A-B binding protein	K08913	LHCB2
Photosynthesis - antenna proteins	gene-LOC107889397	10.4237	0	0	0	9.34243	0	0	0	-1.08963	chlorophyll a-b binding protein 8, chloroplastic-like	Chlorophyll A-B binding protein	K08909	LHCA3
Photosynthesis - antenna proteins	gene-LOC107949259	10.1868	0	0	0	9.19167	0	0	0	-1.00301	chlorophyll a-b binding protein 8, chloroplastic-like	Chlorophyll A-B binding protein	K08909	LHCA3
Photosynthesis - antenna proteins	gene-LOC107898919	10.4123	0	0	0	9.20737	0	0	0	-1.18644	chlorophyll a-b binding protein CP24 10A, chloroplastic-like	Chlorophyll A-B binding protein	K08917	LHCB6
Photosynthesis - antenna proteins	gene-LOC121228245	12.3555	0	0	0	10.597	0	0	0	-1.75633	chlorophyll a-b binding protein CP24 10A, chloroplastic-like	Chlorophyll A-B binding protein	K08917	LHCB6
Photosynthesis - antenna proteins	gene-LOC107900536	9.90141	0	0	11.4033	0	0	0	1.58034	0	chlorophyll a-b binding protein CP29.3, chloroplastic-like	Chlorophyll A-B binding protein	K08915	LHCB4
Photosynthesis - antenna proteins	gene-LOC107895332	10.9971	0	0	0	9.69061	0	0	0	-1.31368	photosystem I chlorophyll a/b-binding protein 3-1, chloroplastic	Chlorophyll A-B binding protein	K08909	LHCA3
Photosynthesis - antenna proteins	gene-LOC107932194	8.51589	9.62007	9.71611	9.67875	0	1.03129	1.23507	1.02983	0	photosystem I chlorophyll a/b-binding protein 6, chloroplastic-like	Chlorophyll A-B binding protein	K08908	LHCA2
Photosynthesis - antenna proteins	gene-LOC107901842	8.73958	7.44948	6.75705	7.66505	7.32625	-1.31482	-1.85457	-1.16483	-1.46815	chlorophyll a-b binding protein of LHCII type 1-like	Chlorophyll A-B binding protein	K08912	LHCB1
Photosynthesis - antenna proteins	gene-LOC107948618	12.5434	0	13.5534	0	0	0	1.01196	0	0	hypothetical protein GOBAR_AA38265	Chlorophyll A-B binding protein	K08914	LHCB3
alpha-Linolenic acid metabolism	gene-LOC107906410	5.46659	7.1139	0	7.28038	7.03399	1.69377	0	1.67108	1.4498	12-oxophytodienoate reductase 2-like	NADH:flavin oxidoreductase / NADH oxidase family	K05894
alpha-Linolenic acid metabolism	gene-LOC107906411	5.61482	7.51934	0	0	0	1.69688	0	0	0	12-oxophytodienoate reductase 2-like	NADH:flavin oxidoreductase / NADH oxidase family	K05894
alpha-Linolenic acid metabolism	gene-LOC107958786	10.1891	11.8695	11.9722	11.5656	0	1.64728	1.89905	1.29992	0	12-oxophytodienoate reductase 3-like	NADH:flavin oxidoreductase / NADH oxidase family	K05894
alpha-Linolenic acid metabolism	gene-LOC107954919	6.24374	7.60804	7.50715	0	0	1.23686	1.24298	0	0	3-ketoacyl-CoA thiolase 2, peroxisomal-like isoform X1	Thiolase, N-terminal domain	K07513
alpha-Linolenic acid metabolism	gene-LOC107951336	10.8103	0	12.0202	0	0	0	1.20946	0	0	4-coumarate--CoA ligase-like 5	AMP-binding enzyme	K10526
alpha-Linolenic acid metabolism	gene-LOC107910693	10.7937	11.8574	11.8752	0	0	1.05101	1.18782	0	0	4-coumarate--CoA ligase-like 5 isoform X1	AMP-binding enzyme	K10526
alpha-Linolenic acid metabolism	gene-LOC107910426	9.7329	10.762	0	0	11.0392	1.03537	0	0	1.28336	alcohol dehydrogenase class-P	Zinc-binding dehydrogenase	K18857
alpha-Linolenic acid metabolism	gene-LOC107922343	16.1349	0	14.9258	0	0	0	-1.31185	0	0	alcohol dehydrogenase class-P-like isoform X2	Zinc-binding dehydrogenase	K18857
alpha-Linolenic acid metabolism	gene-LOC107939013	17.8546	0	0	16.5264	0	0	0	-1.38366	0	alcohol dehydrogenase class-P-like isoform X2	Zinc-binding dehydrogenase	K18857
alpha-Linolenic acid metabolism	gene-LOC121202816	8.39859	0	0	0	9.7389	0	0	0	1.38367	allene oxide cyclase 4, chloroplastic	Allene oxide cyclase	K10525
alpha-Linolenic acid metabolism	gene-LOC107935572	10.9097	0	0	12.5275	0	0	0	1.5974	0	allene oxide synthase-like	Cytochrome P450	K01723
alpha-Linolenic acid metabolism	gene-LOC121224644	1.32536	0	0	0	6.78652	0	0	0	4.49275	allene oxide synthase-like	Cytochrome P450	K01723
alpha-Linolenic acid metabolism	gene-LOC107943790	6.37195	0	0	0	4.20278	0	0	0	-2.23431	allene oxide synthase-like	Cytochrome P450	K01723
alpha-Linolenic acid metabolism	gene-LOC121216311	12.5663	10.2033	0	11.2546	10.6115	-2.34919	0	-1.3298	-1.94528	alpha-dioxygenase 1-like	Animal haem peroxidase	K10529
alpha-Linolenic acid metabolism	gene-LOC121226453	12.9151	10.4513	11.5324	11.5383	11.0363	-2.45808	-1.22042	-1.43186	-1.86372	alpha-dioxygenase 1-like	Animal haem peroxidase	K10529
alpha-Linolenic acid metabolism	gene-LOC107925999	13.0485	10.9401	11.8508	11.5609	10.6639	-2.10361	-1.04134	-1.50804	-2.29277	alpha-dioxygenase 1-like	Animal haem peroxidase	K10529
alpha-Linolenic acid metabolism	gene-LOC107900136	7.01158	0	0	0	5.50476	0	0	0	-1.65009	alpha-dioxygenase 1-like	Animal haem peroxidase	K10529
alpha-Linolenic acid metabolism	gene-LOC107957963	7.33465	0	5.74572	0	0	0	-1.56671	0	0	jasmonate O-methyltransferase-like	SAM dependent carboxyl methyltransferase	K08241
alpha-Linolenic acid metabolism	gene-LOC107906745	15.0825	16.2504	0	0	0	1.18737	0	0	0	linoleate 13S-lipoxygenase 2-1, chloroplastic-like	Lipoxygenase	K00454
alpha-Linolenic acid metabolism	gene-LOC107904213	12.5955	13.9237	14.1559	0	0	1.33352	1.6957	0	0	linoleate 13S-lipoxygenase 3-1, chloroplastic	Lipoxygenase	K00454
alpha-Linolenic acid metabolism	gene-LOC121230896	2.27984	7.77486	5.45354	7.30594	0	4.86278	3.24969	4.64694	0	linoleate 13S-lipoxygenase 3-1, chloroplastic-like	Lipoxygenase	K00454
alpha-Linolenic acid metabolism	gene-LOC107960209	5.87228	8.02188	0	0	0	1.87259	0	0	0	linoleate 13S-lipoxygenase 3-1, chloroplastic-like	Lipoxygenase	K00454
alpha-Linolenic acid metabolism	gene-LOC107915240	12.5095	14.313	14.6886	13.8203	0	1.81048	2.30894	1.25769	0	linoleate 13S-lipoxygenase 3-1, chloroplastic-like	Lipoxygenase	K00454
alpha-Linolenic acid metabolism	gene-LOC107886524	8.07841	9.47038	0	0	0	1.32063	0	0	0	lipoxygenase 6, chloroplastic	Lipoxygenase	K00454
alpha-Linolenic acid metabolism	gene-LOC107886453	8.75912	9.96537	0	0	0	1.15361	0	0	0	lipoxygenase 6, chloroplastic	Lipoxygenase	K00454
alpha-Linolenic acid metabolism	gene-LOC107890640	7.00543	0	0	0	8.30882	0	0	0	1.27617	peroxisomal acyl-coenzyme A oxidase 1-like	Acyl-CoA oxidase	K00232
alpha-Linolenic acid metabolism	gene-LOC107932954	6.15991	4.21129	1.97722	4.7273	0	-1.92481	-3.75823	-1.43288	0	peroxisomal fatty acid beta-oxidation multifunctional protein AIM1-like isoform X1	3-hydroxyacyl-CoA dehydrogenase, NAD binding domain	K10527
alpha-Linolenic acid metabolism	gene-LOC107907519	8.83645	0	0	0	9.8885	0	0	0	1.05883	phospholipase A2-alpha	Phospholipase A2	K01047
alpha-Linolenic acid metabolism	gene-LOC107958470	7.23648	0	0	8.59262	0	0	0	1.4007	0	putative 12-oxophytodienoate reductase 11	NADH:flavin oxidoreductase / NADH oxidase family	K05894
alpha-Linolenic acid metabolism	gene-LOC107961400	6.88661	0	0	5.24202	0	0	0	-1.69978	0	putative lipoxygenase 5	Lipoxygenase	K00454
alpha-Linolenic acid metabolism	gene-LOC107945831	2.79843	6.83149	0	0	0	2.68858	0	0	0	salicylate carboxymethyltransferase-like	SAM dependent carboxyl methyltransferase	K08241
alpha-Linolenic acid metabolism	gene-LOC107954540	9.19727	0	7.80071	0	0	0	-1.39779	0	0	salicylate carboxymethyltransferase-like	SAM dependent carboxyl methyltransferase	K08241
alpha-Linolenic acid metabolism	gene-LOC107954541	10.5338	0	7.23676	8.38456	0	0	-3.27067	-2.19575	0	salicylate carboxymethyltransferase-like	SAM dependent carboxyl methyltransferase	K08241
alpha-Linolenic acid metabolism	gene-LOC107907104	10.3348	12.0829	12.1792	11.8283	0	1.75048	1.97016	1.45497	0	12-oxophytodienoate reductase 3-like	NADH:flavin oxidoreductase / NADH oxidase family	K05894
alpha-Linolenic acid metabolism	gene-LOC107916834	8.55583	0	0	7.03786	0	0	0	-1.47896	0	4-coumarate--CoA ligase-like 5	AMP-binding enzyme	K10526
alpha-Linolenic acid metabolism	gene-LOC107957554	9.61754	10.6402	10.6899	0	0	1.01544	1.19132	0	0	allene oxide synthase 1, chloroplastic-like	Cytochrome P450	K01723
alpha-Linolenic acid metabolism	gene-LOC107952016	10.7428	0	0	0	11.9885	0	0	0	1.22862	hypothetical protein GOBAR_AA07332	Zinc-binding dehydrogenase	K18857
alpha-Linolenic acid metabolism	gene-LOC121204901	10.9728	12.0985	0	0	0	1.13333	0	0	0	hypothetical protein GOBAR_AA11208	Allene oxide cyclase	K10525
alpha-Linolenic acid metabolism	gene-LOC107910427	9.90264	0	0	8.7317	0	0	0	-1.23714	0	hypothetical protein GOBAR_DD23648	Zinc-binding dehydrogenase	K18857
alpha-Linolenic acid metabolism	gene-LOC121220211	8.66408	10.0393	9.81804	10.1598	0	1.21135	1.09908	1.25435	0	hypothetical protein GOBAR_DD25712	Allene oxide cyclase	K10525
Linoleic acid metabolism	gene-LOC107906745	15.0825	16.2504	0	0	0	1.18737	0	0	0	linoleate 13S-lipoxygenase 2-1, chloroplastic-like	Lipoxygenase	K00454
Linoleic acid metabolism	gene-LOC107904213	12.5955	13.9237	14.1559	0	0	1.33352	1.6957	0	0	linoleate 13S-lipoxygenase 3-1, chloroplastic	Lipoxygenase	K00454
Linoleic acid metabolism	gene-LOC121230896	2.27984	7.77486	5.45354	7.30594	0	4.86278	3.24969	4.64694	0	linoleate 13S-lipoxygenase 3-1, chloroplastic-like	Lipoxygenase	K00454
Linoleic acid metabolism	gene-LOC107960209	5.87228	8.02188	0	0	0	1.87259	0	0	0	linoleate 13S-lipoxygenase 3-1, chloroplastic-like	Lipoxygenase	K00454
Linoleic acid metabolism	gene-LOC107915240	12.5095	14.313	14.6886	13.8203	0	1.81048	2.30894	1.25769	0	linoleate 13S-lipoxygenase 3-1, chloroplastic-like	Lipoxygenase	K00454
Linoleic acid metabolism	gene-LOC107886524	8.07841	9.47038	0	0	0	1.32063	0	0	0	lipoxygenase 6, chloroplastic	Lipoxygenase	K00454
Linoleic acid metabolism	gene-LOC107886453	8.75912	9.96537	0	0	0	1.15361	0	0	0	lipoxygenase 6, chloroplastic	Lipoxygenase	K00454
Linoleic acid metabolism	gene-LOC107907519	8.83645	0	0	0	9.8885	0	0	0	1.05883	phospholipase A2-alpha	Phospholipase A2	K01047
Linoleic acid metabolism	gene-LOC107961400	6.88661	0	0	5.24202	0	0	0	-1.69978	0	putative lipoxygenase 5	Lipoxygenase	K00454
Linoleic acid metabolism	gene-LOC107928543	8.77856	0	0	10.1076	0	0	0	1.33115	0	hypothetical protein GOBAR_DD32871	Lipoxygenase	K15718
Linoleic acid metabolism	gene-LOC121214628	7.20682	5.88898	4.89519	4.93266	5.55536	-1.36811	-2.17327	-2.27907	-1.53253	probable linoleate 9S-lipoxygenase 5	Lipoxygenase	K15718
Linoleic acid metabolism	gene-LOC107949597	8.20876	6.59634	6.46545	5.89337	6.50435	-1.66071	-1.42728	-2.33535	-1.58866	probable linoleate 9S-lipoxygenase 5	Lipoxygenase	K15718
Glutathione metabolism	gene-LOC107899662	5.11274	0	0	0	6.30878	0	0	0	1.22926	gamma-glutamyltranspeptidase 1-like	Gamma-glutamyltranspeptidase	K18592
Glutathione metabolism	gene-LOC107950889	5.09583	1.83933	0	0	0	-3.15634	0	0	0	gamma-glutamyltranspeptidase 1-like	Gamma-glutamyltranspeptidase	K18592
Glutathione metabolism	gene-LOC107886427	9.03311	10.1327	9.91867	10.1727	0	1.10855	1.01568	1.08382	0	glucose-6-phosphate 1-dehydrogenase 4, chloroplastic-like isoform X1	Glucose-6-phosphate dehydrogenase, C-terminal domain	K00036
Glutathione metabolism	gene-LOC107909547	9.30925	0	0	0	10.3588	0	0	0	1.06705	glucose-6-phosphate 1-dehydrogenase, chloroplastic-like	Glucose-6-phosphate dehydrogenase, C-terminal domain	K00036
Glutathione metabolism	gene-LOC107933096	9.38186	0	0	0	10.3742	0	0	0	1.02488	glucose-6-phosphate 1-dehydrogenase, chloroplastic-like	Glucose-6-phosphate dehydrogenase, C-terminal domain	K00036
Glutathione metabolism	gene-LOC107892194	10.5098	0	9.30869	0	0	0	-1.20983	0	0	glucose-6-phosphate 1-dehydrogenase, cytoplasmic isoform-like	Glucose-6-phosphate dehydrogenase, C-terminal domain	K00036
Glutathione metabolism	gene-LOC107888699	10.199	0	9.07316	0	0	0	-1.13078	0	0	glucose-6-phosphate 1-dehydrogenase, cytoplasmic-like isoform X2	Glucose-6-phosphate dehydrogenase, C-terminal domain	K00036
Glutathione metabolism	gene-LOC107944342	6.0255	0	0	8.21428	0	0	0	1.85868	0	isocitrate dehydrogenase	Isocitrate/isopropylmalate dehydrogenase	K00031
Glutathione metabolism	gene-LOC107897570	7.71939	8.75945	0	8.8471	0	1.04014	0	1.06851	0	isocitrate dehydrogenase	Isocitrate/isopropylmalate dehydrogenase	K00031
Glutathione metabolism	gene-LOC107920609	6.87172	0	0	8.35352	0	0	0	1.34338	0	leucine aminopeptidase 3, chloroplastic-like isoform X1	Cytosol aminopeptidase family, catalytic domain	K01255
Glutathione metabolism	gene-LOC107950594	5.16418	7.46623	0	7.46382	7.26065	2.37091	0	2.28493	2.24266	ribonucleoside-diphosphate reductase large subunit	Ribonucleotide reductase, barrel domain	K10807
Glutathione metabolism	gene-LOC107925060	5.70451	7.99525	0	8.19113	8.11599	2.08212	0	2.09622	2.45738	ribonucleoside-diphosphate reductase large subunit-like	Ribonucleotide reductase, barrel domain	K10807
Glutathione metabolism	gene-LOC107897287	7.01041	0	0	8.6103	0	0	0	1.49089	0	ribonucleoside-diphosphate reductase small chain	Ribonucleotide reductase, small chain	K10808
Glutathione metabolism	gene-LOC107914143	7.60118	8.83316	0	8.89444	8.79762	1.29585	0	1.3197	1.40183	ribonucleoside-diphosphate reductase small chain	Ribonucleotide reductase, small chain	K10808
Glutathione metabolism	gene-LOC107943553	7.7809	9.18486	8.919	9.37187	9.28719	1.30335	1.17084	1.4363	1.40614	ribonucleoside-diphosphate reductase small chain A	Ribonucleotide reductase, small chain	K10808
Glutathione metabolism	gene-LOC107937090	6.23107	0	0	4.64469	0	0	0	-1.73261	0	ribonucleoside-diphosphate reductase small chain-like	Ribonucleotide reductase, small chain	K10808
Glutathione metabolism	gene-LOC107904823	5.75779	0	0	3.58618	0	0	0	-2.11394	0	ribonucleoside-diphosphate reductase small chain-like	Ribonucleotide reductase, small chain	K10808
Glutathione metabolism	gene-LOC107927807	9.47437	10.5769	0	10.6546	10.6345	1.09239	0	1.11307	1.1423	hypothetical protein B456_005G0403001	Ribonucleotide reductase, small chain	K10808
ROS	gene-LOC107929915	14.1328	12.5268	0	12.354	12.6538	-1.58763	0	-1.83895	-1.42479	20 kDa chaperonin, chloroplastic-like	Chaperonin 10 Kd subunit	K04078
ROS	gene-LOC121219225	14.111	12.6465	0	12.4586	12.7158	-1.4564	0	-1.70465	-1.29033	20 kDa chaperonin, chloroplastic-like	Chaperonin 10 Kd subunit	K04078
ROS	gene-LOC107899241	8.96891	0	0	0	7.79801	0	0	0	-1.14829	alpha carbonic anhydrase 1, chloroplastic isoform X1	Eukaryotic-type carbonic anhydrase	K01674
ROS	gene-LOC107899240	7.84082	9.31335	0	0	0	1.48193	0	0	0	alpha carbonic anhydrase 1, chloroplastic-like	Eukaryotic-type carbonic anhydrase	K01674
ROS	gene-LOC107948603	7.96487	9.30853	0	0	0	1.34373	0	0	0	alpha carbonic anhydrase 7-like	Eukaryotic-type carbonic anhydrase	K01674
ROS	gene-LOC107961326	5.95892	0	0	8.9384	7.25159	0	0	3.28243	2.09818	alpha carbonic anhydrase 7-like	Eukaryotic-type carbonic anhydrase	K01674
ROS	gene-LOC107937827	14.4984	15.4972	0	15.8107	0	1.00629	0	1.24633	0	catalase isozyme 2-like	Catalase	K03781
ROS	gene-LOC107925966	10.645	0	0	8.85271	9.14984	0	0	-1.73541	-1.26321	glutathione S-transferase DHAR2-like	Glutathione S-transferase, N-terminal domain	NA
ROS	gene-LOC107897777	13.0556	0	0	11.7586	11.9453	0	0	-1.29736	-1.07043	glutathione S-transferase DHAR2-like	Glutathione S-transferase, N-terminal domain	NA
ROS	gene-LOC107899373	10.6809	0	9.28155	8.68929	0	0	-1.45097	-2.2167	0	glutathione S-transferase F12	Glutathione S-transferase, N-terminal domain	K00799
ROS	gene-LOC107953942	8.52098	0	7.00355	6.25591	0	0	-1.59534	-2.54327	0	glutathione S-transferase F12-like	Glutathione S-transferase, N-terminal domain	K00799
ROS	gene-LOC107923627	2.74429	0	0	0	0	0	-6.54396	0	0	glutathione S-transferase F13	Glutathione S-transferase, N-terminal domain	K00799
ROS	gene-LOC107926873	9.15703	0	7.12307	7.05771	6.58026	0	-1.89983	-2.24947	-2.56122	glutathione S-transferase F6-like	Glutathione S-transferase, N-terminal domain	K00799
ROS	gene-LOC107898050	10.072	11.4467	11.3979	11.7053	0	1.38448	1.46047	1.58383	0	glutathione S-transferase F8, chloroplastic-like	Glutathione S-transferase, N-terminal domain	K00799
ROS	gene-LOC107924543	9.41162	0	8.20437	0	0	0	-1.21693	0	0	glutathione S-transferase T1-like	Glutathione S-transferase, N-terminal domain	K00799
ROS	gene-LOC107926204	10.4555	0	8.77153	9.07823	9.39159	0	-1.67358	-1.51772	-1.21675	glutathione S-transferase U16-like	Glutathione S-transferase, N-terminal domain	K00799
ROS	gene-LOC107951084	10.2319	9.17524	0	0	0	-1.02979	0	0	0	glutathione S-transferase U19-like isoform X4	Glutathione S-transferase, N-terminal domain	K00799
ROS	gene-LOC107950249	4.97221	0	2.68823	0	0	0	-2.73381	0	0	glutathione S-transferase U7-like	Glutathione S-transferase, N-terminal domain	K00799
ROS	gene-LOC107889737	7.8688	0	6.4327	0	0	0	-1.49761	0	0	glutathione S-transferase U8-like	Glutathione S-transferase, N-terminal domain	K00799
ROS	gene-LOC107891004	8.32074	7.16971	7.01455	0	0	-1.08733	-1.08718	0	0	glutathione S-transferase U8-like isoform X1	Glutathione S-transferase, N-terminal domain	K00799
ROS	gene-LOC107919589	12.3738	11.0488	11.0947	0	0	-1.30989	-1.14332	0	0	glutathione S-transferase zeta class-like isoform X1	Glutathione S-transferase, N-terminal domain	NA
ROS	gene-LOC107957060	7.72947	0	0	0	8.7474	0	0	0	1.06656	glutathione transferase GST 23-like	Glutathione S-transferase, N-terminal domain	K00799
ROS	gene-LOC107954634	9.73517	0	10.8188	0	0	0	1.08567	0	0	glutathionyl-hydroquinone reductase YqjG-like	Glutathione S-transferase, N-terminal domain	K07393
ROS	gene-LOC107898310	8.48753	7.14404	0	7.20055	7.26524	-1.32793	0	-1.37908	-1.1846	L-ascorbate peroxidase 2, cytosolic-like	Peroxidase	K00434
ROS	gene-LOC107916997	9.19055	0	0	0	8.02402	0	0	0	-1.21109	L-ascorbate peroxidase 3, peroxisomal-like isoform X2	Peroxidase	K00434
ROS	gene-LOC107906191	14.2112	12.5765	0	12.3017	12.8028	-1.62794	0	-1.96776	-1.41152	L-ascorbate peroxidase, cytosolic	Peroxidase	K00434
ROS	gene-LOC107945525	11.8862	13.0137	0	13.1075	13.9669	1.13115	0	1.20622	2.08809	lipoxygenase homology domain-containing protein 1 isoform X2	PLAT/LH2 domain	NA
ROS	gene-LOC107916899	11.1737	0	0	9.61875	9.77324	0	0	-1.55591	-1.35202	microsomal glutathione S-transferase 3-like	MAPEG family	K00799
ROS	gene-LOC107944272	10.4401	0	0	9.17703	0	0	0	-1.25292	0	microsomal glutathione S-transferase 3-like	MAPEG family	K00799
ROS	gene-LOC107895291	5.67841	0	0	3.14241	0	0	0	-2.66113	0	monodehydroascorbate reductase, seedling isozyme-like	Pyridine nucleotide-disulphide oxidoreductase	K08232
ROS	gene-LOC107919983	5.3222	0	0	3.64249	0	0	0	-1.80695	0	monodehydroascorbate reductase-like isoform X1	Pyridine nucleotide-disulphide oxidoreductase	K08232
ROS	gene-LOC107911335	5.73911	0	0	0.828271	0	0	0	-5.30658	-8.4485	probable glutathione S-transferase	Glutathione S-transferase, N-terminal domain	K00799
ROS	gene-LOC107918871	7.24561	8.87644	8.64129	8.44463	0	1.64039	1.56079	1.35596	0	probable glutathione S-transferase	Glutathione S-transferase, N-terminal domain	K00799
ROS	gene-LOC107927646	5.87587	7.16285	0	8.45737	0	1.87224	0	2.73199	0	probable glutathione S-transferase	Glutathione S-transferase, N-terminal domain	K00799
ROS	gene-LOC107927800	4.28381	0	0	6.85484	0	0	0	2.70204	0	probable glutathione S-transferase	Glutathione S-transferase, N-terminal domain	K00799
ROS	gene-LOC107927802	6.02464	7.51063	0	8.69905	0	1.76663	0	2.90725	0	probable glutathione S-transferase	Glutathione S-transferase, N-terminal domain	K00799
ROS	gene-LOC107957058	7.34181	0	0	0	6.15486	0	0	0	-1.16384	probable glutathione S-transferase	Glutathione S-transferase, N-terminal domain	K00799
ROS	gene-LOC121209774	8.84417	0	0	0	7.34696	0	0	0	-1.42534	probable glutathione S-transferase	Glutathione S-transferase, N-terminal domain	K00799
ROS	gene-LOC107919009	8.21442	0	0	0	9.66998	0	0	0	1.28954	probable glutathione S-transferase parA	Glutathione S-transferase, N-terminal domain	K00799
ROS	gene-LOC107911340	0	0	0	4.28178	0	0	0	6.68181	0	probable glutathione S-transferase parA	Glutathione S-transferase, N-terminal domain	K00799
ROS	gene-LOC107936710	13.7	0	0	0	12.5705	0	0	0	-1.12621	probable phospholipid hydroperoxide glutathione peroxidase	Glutathione peroxidase	K00432
ROS	gene-LOC121232000	12.6352	11.5027	0	11.4502	11.1547	-1.12244	0	-1.23989	-1.47848	probable phospholipid hydroperoxide glutathione peroxidase	Glutathione peroxidase	K00432
ROS	gene-LOC107891599	12.3368	13.3583	13.7507	13.677	0	1.02611	1.56035	1.29351	0	superoxide dismutase	Copper/zinc superoxide dismutase (SODC)	K04565
ROS	gene-LOC107937992	8.30838	9.36223	9.58848	9.49825	0	1.03784	1.40319	1.11834	0	superoxide dismutase	Iron/manganese superoxide dismutases, C-terminal domain	K04564
ROS	gene-LOC121229296	6.67276	8.69167	8.62709	9.03462	8.4532	1.9361	2.00541	2.20356	1.77388	superoxide dismutase	Copper/zinc superoxide dismutase (SODC)	K04565
ROS	gene-LOC107950467	3.00524	0	0	0	0	0	0	-6.72534	0	uncharacterized protein LOC107950467	PLAT/LH2 domain	NA
ROS	gene-LOC107943848	13.1099	0	0	11.889	11.8682	0	0	-1.22226	-1.18106	20 kDa chaperonin, chloroplastic-like	Chaperonin 10 Kd subunit	K04078
ROS	gene-LOC107889076	11.8794	13.0295	13.3163	13.4292	0	1.15982	1.58302	1.5004	0	chloroplast Cu/ZnSOD	Copper/zinc superoxide dismutase (SODC)	K04565
ROS	gene-LOC107937143	13.2037	12.0385	0	11.997	11.9841	-1.15755	0	-1.28024	-1.2473	copper/zinc superoxide dismutase	Copper/zinc superoxide dismutase (SODC)	K04565
ROS	gene-LOC107959060	14.1722	12.4858	0	12.3128	12.8629	-1.67192	0	-1.91454	-1.29862	cytosolic ascorbate peroxidase 1	Peroxidase	K00434
ROS	gene-LOC107959887	10.9754	0	9.72693	9.32285	0	0	-1.23258	-1.80691	0	glutathione S-transferase DHAR2-like	Glutathione S-transferase, N-terminal domain	NA
ROS	gene-LOC107948407	9.90737	11.1115	0	11.4616	0	1.15847	0	1.49849	0	glutathione S-transferase U17-like	Glutathione S-transferase, N-terminal domain	K00799
ROS	gene-LOC107947021	13.2373	0	0	12.0772	12.0987	0	0	-1.12882	-1.08539	hypothetical protein B456_008G246400	Glutathione peroxidase	K00432
ROS	gene-LOC121210132	11.6114	0	0	12.6688	0	0	0	1.06468	0	hypothetical protein GOBAR_AA27172	Glutathione S-transferase, N-terminal domain	K00799
ROS	gene-LOC107950235	7.04033	0	4.47589	4.35021	4.04462	0	-2.66011	-2.86874	-2.39558	hypothetical protein GOBAR_DD12534	Glutathione S-transferase, N-terminal domain	K00799
ROS	gene-LOC107887561	8.5425	0	7.16336	7.3261	6.62369	0	-1.38837	-1.35197	-1.56033	hypothetical protein GOBAR_DD12534	Glutathione S-transferase, N-terminal domain	K00799
ROS	gene-LOC121212452	6.84081	0	0	0	8.00752	0	0	0	1.15031	Monodehydroascorbate reductase, fruit isozyme	Protein of unknown function (DUF630)	NA
ROS	new_gene225	5.40255	6.92068	0	6.96094	0	1.54491	0	1.56079	0	superoxide dismutase 1 copper chaperone	Heavy-metal-associated domain	NA
K transport	gene-LOC107886261	6.92653	0	8.65468	9.64662	0	0	1.58546	2.43319	0	ABC transporter C family member 3-like	ABC transporter	NA
K transport	gene-LOC107923915	10.4386	0	0	0	11.6263	0	0	0	1.15984	ABC transporter C family member 5 isoform X1	ABC transporter transmembrane region	NA
K transport	gene-LOC107923830	10.3355	0	9.29058	0	0	0	-1.04612	0	0	ABC transporter C family member 5-like	ABC transporter transmembrane region	NA
K transport	gene-LOC107891163	4.60729	0	0	0	0	0	-7.1829	0	0	cation/calcium exchanger 1-like	Sodium/calcium exchanger protein	K13754
K transport	gene-LOC107940420	8.89277	7.83749	6.8343	0	0	-1.06467	-1.94471	0	0	cation/calcium exchanger 2-like	Sodium/calcium exchanger protein	K13754
K transport	gene-LOC107893136	5.54569	0	0	0	7.06672	0	0	0	1.56007	cation/calcium exchanger 2-like	Sodium/calcium exchanger protein	K13754
K transport	gene-LOC107937422	8.23119	0	0	0	9.48332	0	0	0	1.29727	cation/calcium exchanger 2-like	Sodium/calcium exchanger protein	K13754
K transport	gene-LOC107887692	7.97123	9.83223	10.6733	9.72286	9.45412	1.84791	2.81888	1.69085	1.44933	cation/calcium exchanger 5-like	Sodium/calcium exchanger protein	K13754
K transport	gene-LOC107939335	7.97367	10.1063	10.9619	9.86215	9.33981	2.10813	3.09577	1.80643	1.33113	cation/calcium exchanger 5-like	Sodium/calcium exchanger protein	K13754
K transport	gene-LOC107935797	1.28973	0	0	0	5.77956	0	0	0	3.56771	cation/H(+) antiporter 15-like	Sodium/hydrogen exchanger family	NA
K transport	gene-LOC107935838	0.918834	5.24099	4.62315	4.71539	0	4.28717	3.80055	3.70155	0	cation/H(+) antiporter 15-like isoform X1	Sodium/hydrogen exchanger family	NA
K transport	gene-LOC107899299	6.12755	0	0	7.62088	0	0	0	1.59039	0	cation/H(+) antiporter 20-like	Sodium/hydrogen exchanger family	NA
K transport	gene-LOC107923245	0	4.18796	4.43274	4.66257	3.65125	6.56042	7.05993	6.90071	5.89457	cation/H(+) antiporter 2-like	Sodium/hydrogen exchanger family	NA
K transport	gene-LOC121223720	10.1242	0	11.8464	0	0	0	1.72586	0	0	CBL-interacting serine/threonine-protein kinase 9-like isoform X1	Protein kinase domain	NA
K transport	gene-LOC107924417	10.819	0	12.4489	0	0	0	1.63717	0	0	CBL-interacting serine/threonine-protein kinase 9-like isoform X1	Protein kinase domain	NA
K transport	gene-LOC107921197	3.01378	0	0	0	0	0	-6.43357	0	0	cyclic nucleotide-gated ion channel 2-like	Ion transport protein	K05391
K transport	gene-LOC107888862	8.29421	10.9574	10.3149	10.979	12.617	2.64309	2.09746	2.72683	4.34645	inorganic phosphate transporter 1-4-like	Sugar (and other) transporter	K08176
K transport	gene-LOC107938843	12.7007	11.5276	0	0	0	-1.17492	0	0	0	K(+) efflux antiporter 3, chloroplastic-like	Sodium/hydrogen exchanger family	NA
K transport	gene-LOC107940206	6.74744	0	7.8721	0	0	0	1.08566	0	0	K(+) efflux antiporter 4-like isoform X3	Sodium/hydrogen exchanger family	NA
K transport	gene-LOC107953657	7.99519	6.75531	0	6.35331	7.03885	-1.27264	0	-1.72052	-1.0084	K(+) efflux antiporter 5 isoform X1	Sodium/hydrogen exchanger family	NA
K transport	gene-LOC107888089	7.20723	8.42902	8.30779	8.77153	8.4051	1.11574	1.11691	1.38568	1.0481	mitochondrial import receptor subunit TOM9-2-like	Mitochondrial import receptor subunit Tom22	K17769
K transport	gene-LOC107886990	8.155	0	0	9.4476	9.47731	0	0	1.27954	1.34729	oligopeptide transporter 4	OPT oligopeptide transporter protein	NA
K transport	gene-LOC107887372	9.75557	11.5762	11.559	11.1145	0	1.79098	1.90567	1.27896	0	phosphate transporter PHO1 homolog 3-like	EXS family	NA
K transport	gene-LOC107888574	5.51741	7.67422	8.29388	8.4005	8.41776	1.83963	2.56897	2.5187	2.56524	phosphate transporter PHO1 homolog 9-like	EXS family	NA
K transport	gene-LOC107962638	5.26641	0	6.86436	6.88109	0	0	1.58248	1.39361	0	potassium channel AKT1-like	Ion transport protein	NA
K transport	gene-LOC107932062	6.87324	0	8.15505	8.21409	0	0	1.2443	1.12888	0	potassium channel AKT1-like	Ion transport protein	NA
K transport	gene-LOC107909228	0	3.91045	4.09979	4.16995	0	6.47808	6.56072	6.50261	0	potassium channel AKT1-like isoform X2	Ankyrin repeats (3 copies)	NA
K transport	gene-LOC107935891	11.0962	0	0	0	12.1712	0	0	0	1.08153	potassium transporter 10-like	K+ potassium transporter	K03549
K transport	gene-LOC107893406	6.1638	0	0	7.72341	0	0	0	1.63522	0	potassium transporter 1-like isoform X1	K+ potassium transporter	K03549
K transport	gene-LOC107957451	10.2087	0	8.91308	0	0	0	-1.36672	0	0	potassium transporter 2-like	K+ potassium transporter	K03549
K transport	gene-LOC121206524	7.5473	8.58183	8.51453	8.78935	0	1.02307	1.07245	1.17925	0	potassium transporter 8-like	K+ potassium transporter	K03549
K transport	gene-LOC107892297	10.1818	0	11.1897	0	0	0	1.00658	0	0	potassium transporter 8-like	K+ potassium transporter	K03549
K transport	gene-LOC107901640	10.1173	8.75348	0	8.83319	0	-1.3531	0	-1.34197	0	probable cyclic nucleotide-gated ion channel 14 isoform X2	Ion transport protein	K05391
K transport	gene-LOC107906580	13.8186	0	0	12.585	12.7553	0	0	-1.25821	-1.05643	probable protein phosphatase 2C 24	Protein phosphatase 2C	K14497
K transport	gene-LOC107888416	10.3665	0	8.56896	8.79722	0	0	-1.86652	-1.69929	0	protein NRT1/ PTR FAMILY 6.2-like	POT family	K14638
K transport	gene-LOC107918456	9.14977	0	0	10.2835	11.1546	0	0	1.06005	2.05478	protein NRT1/ PTR FAMILY 7.2-like	POT family	NA
K transport	gene-LOC107933249	11.6954	0	0	0	13.9891	0	0	0	2.36929	protein NRT1/ PTR FAMILY 7.2-like	POT family	NA
K transport	gene-LOC107933573	8.39586	0	0	0	9.74107	0	0	0	1.4362	protein NRT1/ PTR FAMILY 7.3	POT family	NA
K transport	gene-LOC121212153	9.53292	0	0	8.47909	8.34861	0	0	-1.04306	-1.13411	protein phosphatase 2C 3-like	Protein phosphatase 2C	K14497
K transport	gene-LOC107929487	11.7843	0	0	10.4762	0	0	0	-1.29421	0	protein phosphatase 2C 3-like	Protein phosphatase 2C	K14497
K transport	gene-LOC107959372	8.28979	0	9.7526	0	0	0	1.47719	0	0	protein SUPPRESSOR OF K(+) TRANSPORT GROWTH DEFECT 1	ATPase family associated with various cellular activities (AAA)	K12196
K transport	gene-LOC107949028	9.23014	0	10.4144	0	0	0	1.18546	0	0	protein SUPPRESSOR OF K(+) TRANSPORT GROWTH DEFECT 1-like	ATPase family associated with various cellular activities (AAA)	K12196
K transport	gene-LOC107926372	6.01637	0	0	2.65561	0	0	0	-3.56638	0	sodium/hydrogen exchanger 2-like	Sodium/hydrogen exchanger family	NA
K transport	gene-LOC107918710	7.28372	0	1.12424	5.07028	5.02174	0	-5.72342	-2.31954	-2.36878	two-pore potassium channel 1-like	Ion channel	K05389
K transport	gene-LOC107895179	7.43307	0	0	5.02521	5.76893	0	0	-2.11463	-1.65174	two-pore potassium channel 1-like	Ion channel	K05389
K transport	gene-LOC107917998	8.02025	0	4.62204	6.3463	5.97934	0	-2.80063	-1.7163	-2.11864	two-pore potassium channel 1-like isoform X1	Ion channel	K05389
K transport	gene-LOC107922154	9.84316	8.36242	6.79741	6.73219	6.9858	-1.39705	-2.60415	-3.10203	-2.8524	two-pore potassium channel 1-like isoform X1	Ion channel	K05389
K transport	gene-LOC107961804	9.94609	0	0	0	8.7182	0	0	0	-1.18228	two-pore potassium channel 3-like isoform X1	Ion channel	K05389
K transport	gene-LOC107904855	9.0266	10.1208	0	0	11.3307	1.08322	0	0	2.41414	hypothetical protein GOBAR_DD32988	K+ potassium transporter	K03549
K transport	gene-LOC107933022	9.74949	10.9595	10.8036	0	0	1.2	1.16233	0	0	potassium channel AKT1-like	Ion transport protein	NA
K transport	gene-LOC107962215	10.2915	8.17202	8.4169	8.18316	8.44461	-2.12192	-1.70218	-2.16975	-1.86845	Potassium transporter 2	GATA-type transcription activator, N-terminal	NA
Sodium transport	gene-LOC107901710	0	3.60436	0	4.01744	0	6.58276	0	6.53429	0	probable C-terminal domain small phosphatase	NLI interacting factor-like phosphatase	K15731
Sodium transport	gene-LOC107939201	11.9135	13.2425	13.7213	13.0978	0	1.29881	1.90654	1.10063	0	uncharacterized protein LOC107939201	Sodium/calcium exchanger protein	NA
Sodium transport	gene-LOC107890965	13.3788	0	0	14.6124	14.4463	0	0	1.19647	1.10549	vacuolar cation/proton exchanger 3	Sodium/calcium exchanger protein	K07300
Sodium transport	gene-LOC107932431	5.5766	0	1.16584	0	3.71431	0	-3.80773	0	-1.94904	vacuolar cation/proton exchanger 3-like	Sodium/calcium exchanger protein	K07300
Sodium transport	gene-LOC107959187	7.25094	0	3.57695	6.09629	0	0	-4.13205	-1.71509	0	vacuolar cation/proton exchanger 3-like	Sodium/calcium exchanger protein	K07300
Sodium transport	gene-LOC107891549	8.04057	9.3943	9.22447	9.57448	0	1.2701	1.28459	1.39848	0	vacuolar cation/proton exchanger 3-like	Sodium/calcium exchanger protein	K07300
Sodium transport	gene-LOC107906616	8.06199	0	0	6.91115	0	0	0	-1.13058	0	vacuolar cation/proton exchanger 3-like	Sodium/calcium exchanger protein	K07300
Sodium transport	gene-LOC107937076	12.8886	0	0	0	14.0951	0	0	0	1.23116	vacuolar cation/proton exchanger 3-like	Sodium/calcium exchanger protein	K07300
Sodium transport	gene-LOC107946974	7.92374	0	0	0	8.94442	0	0	0	1.04092	hypothetical protein B456_008G241200	Sodium Bile acid symporter family	NA
Sodium transport	gene-LOC107886637	7.52566	8.97061	0	8.90448	9.16398	1.44472	0	1.31742	1.62264	Sodium/hydrogen exchanger 7	Protein of unknown function (DUF1218)	NA

## Sheet: Suppl. Table 3
Supplementary Table 3. Differentially accumulated metabolites in cotton seedlings challenged with salt stress and exogenously treated with melatonin.
CK VS B1
Index	Compounds	Class	Fold_Change	Log2FC	Type	VIP
kz000635	Thymine	Nucleotides and derivatives	0.0109449	-6.5136	down	1.27055
km1269	Di-O-methylquercetin	Flavonols	0.125839	-2.99035	down	1.27002
kz001254	9,10,13-Trihyroxy-11-octadecadienoic acid	Free fatty acids	0.126425	-2.98365	down	1.27075
km1365	MAG (18:4) isomer1	Glycerol ester	0.159772	-2.64592	down	1.26811
kz000089	13-HPODE	Free fatty acids	0.176445	-2.50271	down	1.26919
kz000305	Dihydrojasmonic acid	Organic acids	0.198492	-2.33285	down	1.26949
kz001237	12,13-EODE	Free fatty acids	0.204906	-2.28696	down	1.26573
kz001230	9-HOTrE	Free fatty acids	0.227061	-2.13885	down	1.26758
kz001225	Punicic acid	Free fatty acids	0.236534	-2.07988	down	1.26821
kz000086	9-Hydroxy-10,12,15-octadecatrienoic acid	Free fatty acids	0.237131	-2.07624	down	1.26673
kz001238	9,10-EODE	Free fatty acids	0.242092	-2.04637	down	1.27047
kz001252	9,12,13-Trihyroxy-10,15-octadecadienoic acid	Free fatty acids	0.246612	-2.01969	down	1.27024
kz001236	13-Hydroxy-9,11-octadecadienoic acid	Free fatty acids	0.27448	-1.86523	down	1.26865
kz001234	9-Hydroxy-10,12-octadecadienoic acid	Free fatty acids	0.281442	-1.82909	down	1.26837
kz001181	Isofraxidin	Coumarins	0.29546	-1.75896	down	1.26388
kz000995	Syringaresinol	Lignans	0.3014	-1.73025	down	1.26931
kz000088	13-HpOTrE(r)	Free fatty acids	0.320438	-1.64188	down	1.26416
kz001663	norwogonin	Flavones	0.320626	-1.64104	down	1.26429
kz000102	9-HpOTrE	Free fatty acids	0.334263	-1.58094	down	1.25845
kz001199	Indole-3-carboxaldehyde	Alkaloids	0.341272	-1.55101	down	1.26281
kz003166	6-Hydroxy-7-methoxycoumarin	Coumarins	0.344276	-1.53836	down	1.26152
kz001177	Scoparone	Coumarins	0.348031	-1.52271	down	1.25634
kz000224	LysoPC 20:2	LPC	0.358407	-1.48033	down	1.15906
kz001231	9-KODE	Free fatty acids	0.385313	-1.3759	down	1.2642
kz000637	Adenine	Nucleotides and derivatives	0.3965	-1.33461	down	1.25212
kz000988	Choline alfoscerate	Alkaloids	0.39772	-1.33018	down	1.08531
kz001170	4-Hydroxycoumarin	Coumarins	0.406949	-1.29708	down	1.08488
kz000520	Sinapic acid	Phenolic acids	0.413793	-1.27302	down	1.16939
kz001064	LysoPC 18:0	LPC	0.430122	-1.21718	down	1.16079
kz001003	Syringaresinol-aceGlu	Lignans	0.44268	-1.17567	down	1.24752
kz001065	LysoPC 18:0(2n isomer)	LPC	0.446477	-1.16334	down	1.12528
kz001246	9,10-Dihydroxy-12-octadecenoic acid	Free fatty acids	0.446943	-1.16184	down	1.24144
kz003661	fraxidin 8-O-glucoside	Coumarins	0.44756	-1.15985	down	1.18192
kz001042	N-Oleoylethanolamine	Others	0.447853	-1.1589	down	1.21631
kz001229	1,18-Octadecanediol	Free fatty acids	0.4577	-1.12753	down	1.22519
kz001201	Indole-5-carboxylic acid	Alkaloids	0.475628	-1.07209	down	1.26231
kz004442	Kaempferol-O-feruloylglucosid-O-glucoside	Flavonols	0.479327	-1.06092	down	1.00937
kz001154	Nicotinamide	Vitamins	0.483247	-1.04917	down	1.23192
kz002804	3-Hydroxy-furocalamen-2-one	Others	0.486301	-1.04008	down	1.23426
kz000075	Caffeic aldehyde	Phenolic acids	0.486425	-1.03971	down	1.26143
kz000114	Succinyladenosine	Nucleotides and derivatives	0.487695	-1.03595	down	1.26809
kz000390	DL-Alanyl-DL-phenylalanine	Amino acids and derivatives	0.490011	-1.02912	down	1.23202
kz004763	3-Hydroxypropyl palmitate glc-glucosamine	Alkaloids	0.492644	-1.02138	down	1.24881
kz004261	Fraxidin	Coumarins	0.497625	-1.00687	down	1.24927
kz000655	Cytidine	Nucleotides and derivatives	0.498428	-1.00454	down	1.24999
kz001325	Dodecanedioic aicd	Organic acids	0.504524	-0.987006	down	1.22553
kz000515	Sinapinaldehyde	Phenolic acids	0.50995	-0.971572	down	1.26839
kz000629	MAG(18:1)	Glycerol ester	0.509977	-0.971496	down	1.25433
kz000220	LysoPC 16:2	LPC	0.510324	-0.970513	down	1.12691
kz000223	LysoPC 20:2(2n isomer)	LPC	0.515935	-0.95474	down	1.07592
kz004754	LysoPC 18:1	LPC	0.516954	-0.951892	down	1.13823
kz001155	Nicotinic acid	Vitamins	0.519044	-0.946071	down	1.17433
kz003056	Umckalin (7-hydroxy-5,6-dimethoxycoumarin)	Coumarins	0.52136	-0.939648	down	1.23414
kz000666	Guanosine	Nucleotides and derivatives	0.52379	-0.93294	down	1.26418
kz001884	LysoPG(16:0)	LPC	0.527348	-0.923174	down	1.0206
kz000503	Methyleugenol	Phenolic acids	0.528132	-0.921028	down	1.07452
km1041	LysoPC 18:1 (2n isomer)	LPC	0.52908	-0.918442	down	1.13353
kz000558	Chlorogenic acid methyl ester	Phenolic acids	0.529683	-0.916798	down	1.26072
km0085	L-Pipecolic acid	Amino acids and derivatives	0.533105	-0.907508	down	1.24558
km0233	5-oxoproline	Amino acids and derivatives	0.540636	-0.88727	down	1.22215
kz004444	Quercetin-O-feruloylglucosid-O-glucoside	Flavonols	0.540681	-0.88715	down	1.26467
kz001098	Aminopurine	Alkaloids	0.543695	-0.87913	down	1.21121
kz002168	Pratensein	Isoflavones	0.544365	-0.877355	down	1.25463
kz000656	Uridine	Nucleotides and derivatives	0.546177	-0.87256	down	1.00252
km1035	LysoPC 14:0	LPC	0.555197	-0.848928	down	1.18527
kz005043	Scopoletin?Beta-D-Glucuronide	Coumarins	0.556352	-0.845931	down	1.22634
kz001294	Adipic Acid	Organic acids	0.55694	-0.844407	down	1.19694
kz000517	Sinapyl alcohol	Phenolic acids	0.557219	-0.843683	down	1.10085
kz000500	Riboprine	Phenolic acids	0.558725	-0.83979	down	1.24037
kz000479	Cinnamic acid	Phenolic acids	0.56164	-0.832282	down	1.21825
kz001055	LysoPC 14:0(2n isomer)	LPC	0.563427	-0.8277	down	1.22194
kz000649	1,7-Dimethylxanthine	Nucleotides and derivatives	0.568815	-0.813968	down	1.19754
kz000401	Leucylphenylalanine	Amino acids and derivatives	0.571429	-0.807355	down	1.25776
kz001286	5-Hydroxyhexanoic acid	Organic acids	0.571429	-0.807355	down	1.19495
kz000358	N-Acetyl-L-leucine	Amino acids and derivatives	0.571565	-0.807011	down	1.20285
kz001058	LysoPC 16:2(2n isomer)	LPC	0.573655	-0.801743	down	1.15715
kz000463	N',N'',N'''-p-Coumaroyl-cinnamoyl-caffeoyl spermidine	Alkaloids	0.578729	-0.789041	down	1.21839
kz000505	Coniferyl alcohol	Phenolic acids	0.58243	-0.779845	down	1.22539
kz003262	Ayapin	Coumarins	0.582614	-0.779387	down	1.26568
kz002331	1-α-Linolenoyl-glycerol-diglucoside	Glycerol ester	0.58319	-0.777961	down	1.22054
km1259	DGMG (18:1)	Glycerol ester	0.584562	-0.774572	down	1.24924
kz002330	2-γ-Linolenoyl-glycerol-diglucoside	Glycerol ester	0.589101	-0.763412	down	1.16945
kz001315	Anchoic Acid	Organic acids	0.59497	-0.749111	down	1.2684
kz002222	Eucommiol	Others	0.596115	-0.746338	down	1.25641
kz000389	Val-Leu	Amino acids and derivatives	0.599712	-0.737658	down	1.23676
kz002380	LysoPC 20:3	LPC	0.601132	-0.734247	down	1.01655
km1261	DGMG (18:2) isomer2	Glycerol ester	0.607038	-0.720141	down	1.20371
kz001295	2-Methylglutaric acid	Organic acids	0.607595	-0.718818	down	1.26095
km1372	MGMG (18:2) isomer1	Glycerol ester	0.611247	-0.710173	down	1.236
kz001070	LysoPE 18:2	LPE	0.614826	-0.701751	down	1.03685
kz001069	LysoPE 18:2(2n isomer)	LPE	0.615494	-0.700183	down	1.02669
kz002399	LysoPE 18:3	LPE	0.620166	-0.689274	down	1.02786
kz000484	Vanillin	Phenolic acids	0.620292	-0.688981	down	1.24076
kz001113	Lumichrome	Alkaloids	0.622937	-0.682843	down	1.19691
km0880	Orotic acid	Vitamins	0.624607	-0.678979	down	1.0801
km1367	MAG (18:4) isomer2	Glycerol ester	0.627772	-0.671688	down	1.04159
km0363	3-N-Methyl-L-histidine	Amino acids and derivatives	0.63112	-0.664014	down	1.04699
kz000564	1-O-β-D-Glucopyranosyl sinapate	Phenolic acids	0.631893	-0.662249	down	1.22119
kz001060	LysoPC 16:0	LPC	0.638231	-0.64785	down	1.16247
km1373	MGMG (18:2) isomer2	Glycerol ester	0.638502	-0.647238	down	1.06595
kz001071	LysoPE 18:1(2n isomer)	LPE	0.639279	-0.645483	down	1.01548
km0238	Chrysoeriol	Flavones	0.63995	-0.643968	down	1.26315
kz000992	Pinoresinol	Lignans	0.640153	-0.643511	down	1.16506
kz000466	4-Hydroxybenzaldehyde	Phenolic acids	0.640917	-0.641791	down	1.18907
kz001059	LysoPC 16:0(2n isomer)	LPC	0.64139	-0.640726	down	1.11181
kz000779	Diosmetin	Flavones	0.642334	-0.638604	down	1.26841
kz004549	LysoPC 18:2(isomer)	LPC	0.643447	-0.636108	down	1.0702
kz003443	3-Hydroxy-1-(4-hydroxy-3,5-dimethoxyphenyl)propan-1-one	Phenolic acids	0.644031	-0.634799	down	1.18604
kz001932	Luteolin 7-O-GlcA(2-1)GlcA-2-O-Sinapoyl	Flavones	0.644776	-0.63313	down	1.21663
kz000628	MAG(18:2)isomer1	Glycerol ester	0.650066	-0.621342	down	1.22581
kz000662	Adenosine	Nucleotides and derivatives	0.651163	-0.61891	down	1.24332
kz001179	Fraxetin	Coumarins	0.654982	-0.610474	down	1.08406
kz004753	LysoPC 18:2	LPC	0.65599	-0.608254	down	1.06979
km1405	Nicotinic acid-hexoside	Vitamins	0.656219	-0.60775	down	1.21919
kz003796	1'-O-vanilloyl-β-D-glucoside	Phenolic acids	1.5	0.584963	up	1.20682
kz002680	Kaempferol-3-O-(6''-malonyl)-galactoside	Flavonols	1.51447	0.598817	up	1.25479
kz002774	Gossypetin 3-glucoside	Flavonols	1.52703	0.610726	up	1.17585
kz002655	3',5',5,7-Tetrahydroxy-4'-methoxyflavanone-3'-O-β-D-glucopyranoside	Flavanones	1.53181	0.615237	up	1.22597
kz002477	Pyrogallic acid	Phenolic acids	1.5337	0.617018	up	1.25472
kz000419	Phlorizin	Chalcones	1.53629	0.619451	up	1.18014
kz000717	Cyanidin-3-O-(6''-Malonylglucoside)	Anthocyanins	1.53682	0.619944	up	1.19482
kz002682	Quercetin-3-O-(6''-O-malonyl)-galactoside	Flavonols	1.53868	0.621695	up	1.26545
kz001318	Quinic Acid	Organic acids	1.54759	0.630026	up	1.23705
kz002506	Ellagyl glucose	Phenolic acids	1.55153	0.633693	up	1.08113
kz001146	Galactinol	Saccharides and Alcohols	1.55668	0.638476	up	1.23096
kz001276	Succinic acid	Organic acids	1.55885	0.640483	up	1.23091
kz000157	Naringenin O-malonylhexoside	Flavanones	1.56	0.641546	up	1.23578
kz001339	Procyanidin C1	Proanthocyanidins	1.56	0.641546	up	1.2582
kz001138	Gluconic acid	Saccharides and Alcohols	1.56181	0.643223	up	1.15535
kz005088	Tricetin?4'-methyl?ether-3'-O-β-D-glucoside	Flavonols	1.56198	0.643379	up	1.23755
kz001144	Melibiose	Saccharides and Alcohols	1.56366	0.644931	up	1.22486
kz002672	Naringenin-O-glucoside	Flavanones	1.56425	0.645475	up	1.21689
kz001147	D-(+)-Sucrose	Saccharides and Alcohols	1.56932	0.650141	up	1.23179
kz001275	Methylmalonic acid	Organic acids	1.57595	0.656221	up	1.23058
kz002829	Isorhamnetin-7-O-glucoside	Flavonols	1.57805	0.658144	up	1.24989
kz002986	Luteolin-7-O-(6'-O-malonyl)-β-D-glucoside	Flavones	1.58584	0.665245	up	1.21112
kz002982	6-methoxykaempferol-3-O-glucoside	Flavonols	1.58989	0.668925	up	1.26436
kz000878	Kaempferol-3-O-rhamnoside (Afzelin)(Kaempferin)	Flavonols	1.5977	0.675998	up	1.22189
kz002773	Gossypetin 7-glucoside	Flavonols	1.60118	0.67914	up	1.21744
kz002546	Isosalicylic acid O-glycoside	Phenolic acids	1.6053	0.682843	up	1.14993
kz004170	Rhamnetin 3-O-β-D-Glucoside	Flavonols	1.61106	0.688009	up	1.25953
kz001149	Trehalose 6-phosphate	Saccharides and Alcohols	1.61368	0.690356	up	1.19022
kz001172	6-Hydroxy-4-methylcoumarin	Coumarins	1.61417	0.690795	up	1.12671
kz000290	Aminomalonic acid	Organic acids	1.6181	0.694299	up	1.24321
kz002007	Doitungbiphenyl A	Others	1.62108	0.696958	up	1.23849
km0596	Formononetin 7-O-glucoside (Ononin)	Isoflavones	1.6239	0.699464	up	1.22256
kz002778	Gossypetin-malonyl-glucoside	Flavonols	1.63347	0.707937	up	1.23523
kz000253	D-Sedoheptuiose 7-phosphate	Saccharides and Alcohols	1.63364	0.708088	up	1.21
kz002812	Gallocatechin-catechin	Proanthocyanidins	1.65172	0.723973	up	1.23655
kz000307	Argininosuccinic acid	Organic acids	1.65385	0.725825	up	1.25121
kz001142	Glucarate O-Phosphoric acid	Saccharides and Alcohols	1.6768	0.745707	up	1.17279
kz001907	Butin-O-glucoside	Flavones	1.67832	0.747019	up	1.24417
kz001132	Inositol	Saccharides and Alcohols	1.68097	0.749294	up	1.24009
kz001143	Isomaltulose	Saccharides and Alcohols	1.69545	0.761665	up	1.20759
kz003516	Methyl-(2,4-dihydroxyphenyl)acetate	Phenolic acids	1.70713	0.771576	up	1.26745
km0692	Kaempferol 7-O-rhamnoside	Flavonols	1.71135	0.775134	up	1.25733
kz002604	Kaempferol-3-O-(6''-acetyl)-glucoside	Flavonols	1.72087	0.783141	up	1.12998
kz000792	Apigenin 5-O-glucoside	Flavones	1.72668	0.787997	up	1.15268
kz004910	2-hydroxy-(4-hydroxyphenyl)propanoic acid	Organic acids	1.74824	0.805899	up	1.25883
kz001024	4-(Aminomethyl)-5-(hydroxymethyl)-2-methylpyridin-3-ol	Others	1.76151	0.816815	up	1.0127
kz002978	Pratensein 7-O-glucopyranoside	Flavones	1.76537	0.819972	up	1.20613
kz001033	Vomifoliol	Others	1.76809	0.822193	up	1.20075
kz001303	Diethyl phosphate	Organic acids	1.78179	0.833329	up	1.26483
kz001127	D-Arabitol	Saccharides and Alcohols	1.7929	0.842293	up	1.12979
kz000259	Thiamine	Vitamins	1.80848	0.854777	up	1.05777
kz001570	6-Hydroxyluteolin	Flavones	1.81462	0.859665	up	1.18249
kz000899	Isorhamnetin-O-acetyl-hexoside	Flavonols	1.81532	0.86022	up	1.241
kz001828	Caffeoylmalic acid isomer	Phenolic acids	1.83681	0.877199	up	1.2614
kz000304	Jasmonic acid	Organic acids	1.84062	0.880189	up	1.26363
kz001371	Threonate	Saccharides and Alcohols	1.84381	0.882687	up	1.22702
kz000134	Tricetin O-malonylhexoside	Flavones	1.84418	0.882981	up	1.24693
kz002816	Gallocatechin-gallocatechin-gallocatechin	Proanthocyanidins	1.85067	0.888047	up	1.19464
kz000429	Naringenin-7-O-glucoside	Flavanones	1.88551	0.914952	up	1.21401
kz003809	Sieboldin	Chalcones	1.92293	0.943307	up	1.26144
kz001281	Citraconic acid	Organic acids	1.9461	0.960582	up	1.22704
kz000135	Selgin O-malonylhexoside	Flavones	1.94747	0.961599	up	1.2665
kz000913	Isorhamnetin-3-O-neohesperidoside	Flavonols	1.94774	0.961798	up	1.24787
kz000051	4-Methoxycinnamic acid	Phenolic acids	1.9485	0.962362	up	1.25045
kz005224	Tamarixetin-malonylhexoside	Flavones	1.9499	0.963403	up	1.26756
km1407	N'-p-Coumaroyl agmatine	Alkaloids	1.96078	0.971431	up	1.10269
kz000420	Pinocembrin(Dihydrochrysin)	Flavanones	1.96748	0.976349	up	1.26621
kz004771	Epicatechin glucoside	Flavanols	1.98032	0.985736	up	1.24268
kz000643	Xanthine	Nucleotides and derivatives	1.98392	0.988356	up	1.15514
kz002673	Eriodictyol-O-glucoside	Flavanones	1.98824	0.991489	up	1.25253
kz003812	Isorhamnetin O-malonylglucoside	Flavonols	1.99184	0.994102	up	1.26356
kz000831	Diosmin	Flavones	1.99938	0.999551	up	1.09239
kz002815	Gallocatechin-gallocatechin-catechin	Proanthocyanidins	2.00251	1.00181	up	1.19541
kz000300	DL-Glyceraldehyde 3-phosphate	Organic acids	2.00345	1.00249	up	1.13721
kz003099	Di-O-Glucose-quinic acid	Phenolic acids	2.00465	1.00335	up	1.25371
kz000973	Epigallocatechin	Flavanols	2.02102	1.01509	up	1.2694
kz000499	Trans-4-Hydroxycinnamic Acid Methyl Ester	Phenolic acids	2.02388	1.01712	up	1.26853
kz001126	Ribitol	Saccharides and Alcohols	2.03576	1.02557	up	1.10711
kz000898	Quercetin-3-O-(2''-acetyl)-β-D-glucuronide	Flavonols	2.08278	1.05851	up	1.2564
kz000297	Oxoadipic acid	Organic acids	2.11436	1.08022	up	1.25887
kz001137	D-Glucoronic acid	Saccharides and Alcohols	2.12586	1.08805	up	1.17989
kz001319	D-Galacturonic acid(Gal A)	Organic acids	2.14148	1.09861	up	1.21448
kz000376	3,4-Dihydroxy-DL-phenylalanine	Amino acids and derivatives	2.16515	1.11447	up	1.23893
kz000360	L-(+)-Arginine	Amino acids and derivatives	2.17101	1.11837	up	1.26402
kz000370	N6-Acetyl-L-lysine	Amino acids and derivatives	2.17558	1.1214	up	1.26162
kz002947	Quercetin-3-O-(6''-O-acetyl)-galactoside	Flavonols	2.21755	1.14897	up	1.26567
kz000070	Anthranilate O-hexosyl-O-hexoside	Phenolic acids	2.27434	1.18545	up	1.19421
kz001825	p-coumaroylmalic acid	Phenolic acids	2.29717	1.19986	up	1.25274
kz003722	2,4,6-Tri-O-galloyl-D-glucose	Phenolic acids	2.32104	1.21477	up	1.23723
kz000050	Homogentisic acid	Phenolic acids	2.33037	1.22056	up	1.25433
kz003794	Syringic Aldehyde-glucoside	Phenolic acids	2.33253	1.22189	up	1.26955
kz000885	Quercetin-3-O-α-L-rhamnoside(Quercitrin )	Flavonols	2.35869	1.23798	up	1.26824
kz001187	4-Hydroxy-7-methoxycoumarin-β-rhamnoside	Coumarins	2.37336	1.24693	up	1.2144
kz000076	3,4-Dihydroxybenzeneacetic acid	Phenolic acids	2.4328	1.28262	up	1.22926
kz000277	3-Indoleacetonitrile	Alkaloids	2.45951	1.29837	up	1.22648
kz004133	L-Ascorbic acid	Vitamins	2.53151	1.34	up	1.14449
kz001178	5,7-Dimethoxycoumarin	Coumarins	2.62777	1.39384	up	1.26543
kz001285	2-Methylsuccinic acid	Organic acids	2.7	1.43296	up	1.24659
kz002807	Dimethylmalonic acid	Organic acids	2.86748	1.51979	up	1.25952
kz000293	Glutaric acid	Organic acids	2.88872	1.53043	up	1.25311
kz000032	Caffeoylagmatine	Alkaloids	3.07538	1.62076	up	1.26288
kz000011	N-Acetyl-L-glutamic acid	Amino acids and derivatives	3.10698	1.63551	up	1.26293
kz005211	5,7,8,4'-Tetramethoxyflavone	Flavones	3.21557	1.68507	up	1.18002
kz002965	5-Hydroxy-6,7,3',4'-tetramethoxyflavone	Flavones	3.44173	1.78314	up	1.20411
kz000783	Tetramethyl-O-isoscutellarein	Flavones	3.49669	1.80599	up	1.17809
kz001684	Tetramethylluteolin (3',4',5,7-Tetramethoxyflavone)	Flavones	3.59973	1.84789	up	1.21309
kz005232	Tangeretin	Flavonols	4.71489	2.23722	up	1.21082
kz000403	Glutathione reduced form	Amino acids and derivatives	5.24267	2.3903	up	1.20912
km0789	LysoPE 14:0 (2n isomer)	LPE	5.65068	2.49843	up	1.25562
kz002320	N,N'-Diferuloylputrescine	Alkaloids	6.40915	2.68013	up	1.017
kz003837	5-Hydroxyauranetin	Flavonols	6.47592	2.69508	up	1.22626
kz000777	Acacetin	Flavones	6.70062	2.7443	up	1.23651
kz000786	5-Hydroxy-6,7,8,3',4'-pentamethoxyflavone	Flavones	7.60331	2.92663	up	1.25554
CK VS B2
Index	Compounds	Class	Fold_Change	Log2FC	Type	VIP
kz000635	Thymine	Nucleotides and derivatives	0.0109449	-6.5136	down	1.23188
kz001254	9,10,13-Trihyroxy-11-octadecadienoic acid	Free fatty acids	0.114903	-3.12151	down	1.23218
kz000403	Glutathione reduced form	Amino acids and derivatives	0.115875	-3.10936	down	1.19098
km1269	Di-O-methylquercetin	Flavonols	0.118322	-3.07921	down	1.2322
kz000089	13-HPODE	Free fatty acids	0.229077	-2.1261	down	1.22884
kz001237	12,13-EODE	Free fatty acids	0.231842	-2.10878	down	1.22452
kz001064	LysoPC 18:0	LPC	0.246947	-2.01773	down	1.22371
kz001065	LysoPC 18:0(2n isomer)	LPC	0.252286	-1.98687	down	1.21618
kz000558	Chlorogenic acid methyl ester	Phenolic acids	0.275066	-1.86215	down	1.22785
kz005043	Scopoletin?Beta-D-Glucuronide	Coumarins	0.277524	-1.84931	down	1.22801
kz001072	LysoPE 18:1	LPE	0.292655	-1.77273	down	1.22517
kz001252	9,12,13-Trihyroxy-10,15-octadecadienoic acid	Free fatty acids	0.294045	-1.76589	down	1.22927
kz001070	LysoPE 18:2	LPE	0.300145	-1.73627	down	1.22732
kz001069	LysoPE 18:2(2n isomer)	LPE	0.304904	-1.71357	down	1.2285
kz001071	LysoPE 18:1(2n isomer)	LPE	0.306613	-1.70551	down	1.22874
kz002400	LysoPE 20:5	LPE	0.312389	-1.67858	down	1.21279
kz000988	Choline alfoscerate	Alkaloids	0.32059	-1.6412	down	1.2069
kz001238	9,10-EODE	Free fatty acids	0.322628	-1.63206	down	1.23136
kz001230	9-HOTrE	Free fatty acids	0.337097	-1.56877	down	1.2286
kz002399	LysoPE 18:3	LPE	0.346823	-1.52773	down	1.22436
kz000305	Dihydrojasmonic acid	Organic acids	0.349206	-1.51785	down	1.20852
kz000086	9-Hydroxy-10,12,15-octadecatrienoic acid	Free fatty acids	0.349913	-1.51493	down	1.23235
kz001225	Punicic acid	Free fatty acids	0.352459	-1.50447	down	1.22845
kz000224	LysoPC 20:2	LPC	0.355642	-1.4915	down	1.20593
kz000223	LysoPC 20:2(2n isomer)	LPC	0.366925	-1.44644	down	1.20371
kz004754	LysoPC 18:1	LPC	0.370115	-1.43395	down	1.22666
kz002398	LysoPE 18:3(2n isomer)	LPE	0.371674	-1.42789	down	1.22533
km1041	LysoPC 18:1 (2n isomer)	LPC	0.375668	-1.41247	down	1.2254
kz002202	Farrerol 7-O-glucoside	Flavanones	0.376186	-1.41048	down	1.23029
kz001068	LysoPE 16:0	LPE	0.387768	-1.36673	down	1.2207
kz001067	LysoPE 16:0(2n isomer)	LPE	0.406969	-1.29701	down	1.22123
kz000995	Syringaresinol	Lignans	0.407235	-1.29607	down	1.2279
kz000904	Tiliroside	Flavonols	0.408774	-1.29063	down	1.23061
kz002953	5-hydroxy-3,7,4'-trimethoxyflavone	Flavones	0.411137	-1.28231	down	1.23
kz001154	Nicotinamide	Vitamins	0.413144	-1.27528	down	1.20921
kz003663	3-O-Caffeoylshikimic acid	Phenolic acids	0.42664	-1.22891	down	1.17184
kz004442	Kaempferol-O-feruloylglucosid-O-glucoside	Flavonols	0.428846	-1.22147	down	1.20445
kz001236	13-Hydroxy-9,11-octadecadienoic acid	Free fatty acids	0.434079	-1.20397	down	1.22869
kz001234	9-Hydroxy-10,12-octadecadienoic acid	Free fatty acids	0.434816	-1.20152	down	1.22943
kz000649	1,7-Dimethylxanthine	Nucleotides and derivatives	0.43554	-1.19912	down	1.19587
kz001181	Isofraxidin	Coumarins	0.449325	-1.15417	down	1.15988
kz001003	Syringaresinol-aceGlu	Lignans	0.45442	-1.1379	down	1.21887
kz002392	LysoPE 16:1(2n isomer)	LPE	0.455186	-1.13547	down	1.20923
kz004753	LysoPC 18:2	LPC	0.465037	-1.10458	down	1.22446
kz004549	LysoPC 18:2(isomer)	LPC	0.468932	-1.09255	down	1.21781
kz002153	2'-Hydroxyisoflavone	Isoflavones	0.468947	-1.0925	down	1.17428
kz002708	Apigenin-7,4'-dimethylether	Flavones	0.470548	-1.08758	down	1.22174
kz002804	3-Hydroxy-furocalamen-2-one	Others	0.474886	-1.07435	down	1.19376
kz002373	LysoPC 17:0(2n isomer)	LPC	0.475581	-1.07224	down	1.21772
kz002805	Hemigossypol	Others	0.476644	-1.06902	down	1.1691
kz000992	Pinoresinol	Lignans	0.47724	-1.06721	down	1.18721
kz000505	Coniferyl alcohol	Phenolic acids	0.47885	-1.06235	down	1.17888
kz000245	D(-)-Threose	Saccharides and Alcohols	0.482804	-1.05049	down	1.17008
km0098	Orobol (5,7,3',4'-tetrahydroxyisoflavone)	Isoflavones	0.484572	-1.04522	down	1.04787
km1405	Nicotinic acid-hexoside	Vitamins	0.484819	-1.04448	down	1.22905
kz001177	Scoparone	Coumarins	0.485039	-1.04383	down	1.15855
km1304	Indole carboxylic acid	Phytohormones	0.493878	-1.01777	down	1.23092
kz000655	Cytidine	Nucleotides and derivatives	0.497379	-1.00758	down	1.2114
kz000520	Sinapic acid	Phenolic acids	0.501398	-0.995972	down	1.04984
kz001663	norwogonin	Flavones	0.502383	-0.993142	down	1.2272
kz002395	LysoPE 17:1	LPE	0.504438	-0.98725	down	1.03513
kz002168	Pratensein	Isoflavones	0.505516	-0.984173	down	1.1227
kz001231	9-KODE	Free fatty acids	0.506263	-0.98204	down	1.22392
kz002378	LysoPC 19:1	LPC	0.506637	-0.980975	down	1.16213
kz000637	Adenine	Nucleotides and derivatives	0.507544	-0.978396	down	1.21373
km1365	MAG (18:4) isomer1	Glycerol ester	0.513552	-0.961418	down	1.22103
kz002394	LysoPE 17:1(2n isomer)	LPE	0.518807	-0.94673	down	1.21502
kz001061	LysoPC 17:0	LPC	0.522356	-0.936896	down	1.18253
kz000219	LysoPC 12:0	LPC	0.523794	-0.93293	down	1.16405
kz004713	Monopalmitin	Glycerol ester	0.525664	-0.927788	down	1.04374
kz000629	MAG(18:1)	Glycerol ester	0.526333	-0.925952	down	1.22569
kz001059	LysoPC 16:0(2n isomer)	LPC	0.530806	-0.913744	down	1.22854
kz001325	Dodecanedioic aicd	Organic acids	0.53119	-0.912699	down	1.17229
kz001060	LysoPC 16:0	LPC	0.540284	-0.888209	down	1.22536
kz001200	Tryptamine	Alkaloids	0.545605	-0.87407	down	1.21916
kz003056	Umckalin (7-hydroxy-5,6-dimethoxycoumarin)	Coumarins	0.547515	-0.869029	down	1.16392
km1035	LysoPC 14:0	LPC	0.548029	-0.867677	down	1.22568
kz002331	1-α-Linolenoyl-glycerol-diglucoside	Glycerol ester	0.552487	-0.855987	down	1.14449
kz000553	Neochlorogenic acid(5-O-Caffeoylquinic acid)	Phenolic acids	0.553412	-0.853575	down	1.22801
kz004444	Quercetin-O-feruloylglucosid-O-glucoside	Flavonols	0.555345	-0.848543	down	1.18093
kz001299	Benzoylformic acid	Organic acids	0.558282	-0.840934	down	1.18298
kz003166	6-Hydroxy-7-methoxycoumarin	Coumarins	0.558923	-0.83928	down	1.16868
kz000178	Hydroxyphenethylamine	Others	0.563248	-0.828157	down	1.2207
kz001246	9,10-Dihydroxy-12-octadecenoic acid	Free fatty acids	0.565483	-0.822444	down	1.177
km0233	5-oxoproline	Amino acids and derivatives	0.570082	-0.810758	down	1.17975
km0085	L-Pipecolic acid	Amino acids and derivatives	0.573059	-0.803244	down	1.20086
kz003816	Kaempferol 3-O-(6''-trans-p-Coumaroyl)-β-D-galactopyranoside	Flavonols	0.574803	-0.79886	down	1.21891
kz001155	Nicotinic acid	Vitamins	0.57879	-0.788888	down	1.15061
kz001066	LysoPE 14:0	LPE	0.579303	-0.787611	down	1.17189
kz001340	Procyanidin C2	Proanthocyanidins	0.580535	-0.784544	down	1.14397
km0454	Aromadedrin (Dihydrokaempferol)	Flavonols	0.581114	-0.783107	down	1.19572
kz000554	Chlorogenic acid	Phenolic acids	0.581304	-0.782634	down	1.22115
km1372	MGMG (18:2) isomer1	Glycerol ester	0.582722	-0.77912	down	1.18784
kz001055	LysoPC 14:0(2n isomer)	LPC	0.58402	-0.775911	down	1.22001
kz002393	LysoPE 16:1	LPE	0.587579	-0.767145	down	1.1003
kz001339	Procyanidin C1	Proanthocyanidins	0.589846	-0.761589	down	1.17811
kz003989	Luteolin-O-rutinoside-O-rhamnoside	Flavones	0.593884	-0.751747	down	1.17197
kz002222	Eucommiol	Others	0.594496	-0.750261	down	1.21904
kz004797	Sesquimarocanol B	Others	0.595611	-0.747557	down	1.22172
kz001315	Anchoic Acid	Organic acids	0.598348	-0.740942	down	1.22981
kz002767	Kaempferol-7-O-β-D-(6''-O-(E)-p-coumaroyl)galactoside	Flavonols	0.59867	-0.740168	down	1.22224
kz002380	LysoPC 20:3	LPC	0.601132	-0.734247	down	1.12447
kz004763	3-Hydroxypropyl palmitate glc-glucosamine	Alkaloids	0.601804	-0.732636	down	1.221
kz003661	fraxidin 8-O-glucoside	Coumarins	0.604361	-0.726517	down	1.19745
kz005039	SyringoylcaffeoylQuinic acid O-glucose	Phenolic acids	0.608033	-0.717778	down	1.13983
kz003262	Ayapin	Coumarins	0.611148	-0.710406	down	1.22746
kz003657	Isofraxetin	Coumarins	0.617512	-0.695462	down	1.17491
kz000114	Succinyladenosine	Nucleotides and derivatives	0.61778	-0.694835	down	1.2129
kz002371	LysoPC 17:2	LPC	0.61928	-0.691337	down	1.20306
kz000075	Caffeic aldehyde	Phenolic acids	0.621041	-0.68724	down	1.22701
kz002370	LysoPC 16:1(2n isomer)	LPC	0.621765	-0.685559	down	1.18394
km0843	Naringenin	Flavanones	0.621988	-0.685041	down	1.19338
km0238	Chrysoeriol	Flavones	0.622333	-0.684242	down	1.22866
kz000779	Diosmetin	Flavones	0.623799	-0.680848	down	1.22744
km1261	DGMG (18:2) isomer2	Glycerol ester	0.6261	-0.675536	down	1.19849
kz000334	L-Tyramine	Amino acids and derivatives	0.627426	-0.672482	down	1.20192
kz004261	Fraxidin	Coumarins	0.630343	-0.665791	down	1.18376
kz000500	Riboprine	Phenolic acids	0.630872	-0.66458	down	1.20677
km1419	o-Anisic acid	Organic acids	0.634194	-0.657004	down	1.09167
kz000482	p-Coumaryl alcohol	Phenolic acids	0.634663	-0.655938	down	1.20098
kz000220	LysoPC 16:2	LPC	0.635693	-0.653597	down	1.10655
kz001058	LysoPC 16:2(2n isomer)	LPC	0.636789	-0.651113	down	1.11614
kz002327	1-α-Linolenoyl-glycerol-glucoside	Glycerol ester	0.639321	-0.645387	down	1.14147
km1373	MGMG (18:2) isomer2	Glycerol ester	0.639373	-0.645271	down	1.137
km1259	DGMG (18:1)	Glycerol ester	0.639401	-0.645207	down	1.22178
kz002326	2-γ-Linolenoyl-glycerol-glucoside	Glycerol ester	0.641921	-0.639531	down	1.18687
kz001278	3-Hydroxy-3-methyl butyric acid	Organic acids	0.641962	-0.63944	down	1.2207
kz001199	Indole-3-carboxaldehyde	Alkaloids	0.644114	-0.634613	down	1.20152
kz000652	Deoxycytidine	Nucleotides and derivatives	0.659881	-0.599723	down	1.14394
kz001062	LysoPC 18:3(2n isomer)	LPC	0.66	-0.599462	down	1.18913
kz003459	5,6-Dihydroxyindole-5-O-β-glucoside	Others	0.660287	-0.598835	down	1.08125
kz000358	N-Acetyl-L-leucine	Amino acids and derivatives	0.66444	-0.589789	down	1.0234
kz000318	L-Proline	Amino acids and derivatives	0.665441	-0.587617	down	1.22867
kz000331	L-Asparagine	Amino acids and derivatives	0.665546	-0.587389	down	1.20162
kz001198	Indole	Alkaloids	1.50317	0.588009	up	1.18827
kz000307	Argininosuccinic acid	Organic acids	1.50549	0.590237	up	1.17056
kz001307	Phthalic acid	Organic acids	1.51238	0.596824	up	1.16651
km1367	MAG (18:4) isomer2	Glycerol ester	1.51267	0.597099	up	1.09001
kz000878	Kaempferol-3-O-rhamnoside (Afzelin)(Kaempferin)	Flavonols	1.51724	0.601451	up	1.16781
kz002546	Isosalicylic acid O-glycoside	Phenolic acids	1.52371	0.607588	up	1.07777
kz003850	(-)-secoisolariciresinol 4-O-β-D-giucopyranoside	Lignans	1.52718	0.610868	up	1.20908
kz001302	2,3-Dihydroxybenzoic Acid	Organic acids	1.52854	0.612151	up	1.17413
kz001318	Quinic Acid	Organic acids	1.52856	0.612169	up	1.16978
kz002367	Methyl dioxindole-3-acetate	Others	1.53688	0.620002	up	1.20744
kz000158	Eriodictyol O-malonylhexoside	Flavanols	1.53985	0.622786	up	1.22312
kz000420	Pinocembrin(Dihydrochrysin)	Flavanones	1.54201	0.624808	up	1.21823
kz000667	Xanthosine	Nucleotides and derivatives	1.55914	0.64075	up	1.22463
kz000253	D-Sedoheptuiose 7-phosphate	Saccharides and Alcohols	1.56063	0.642125	up	1.19851
kz003849	dihydrodehydrodiconiferyl alcohol 4-O-β-D-glucopyranosides	Lignans	1.56159	0.64302	up	1.08223
kz001144	Melibiose	Saccharides and Alcohols	1.57143	0.652077	up	1.21344
kz001308	D-Xylonic acid	Organic acids	1.57825	0.658329	up	1.22437
kz000539	3-Hydroxy-4-isopropylbenzylalcohol 3-glucoside	Phenolic acids	1.58326	0.662897	up	1.00449
km0435	Afzelechin (3,5,7,4'-Tetrahydroxyflavan)	Flavanones	1.58333	0.662965	up	1.09662
kz001147	D-(+)-Sucrose	Saccharides and Alcohols	1.58407	0.663637	up	1.21675
km0692	Kaempferol 7-O-rhamnoside	Flavonols	1.58624	0.665609	up	1.20902
kz001145	D-(+)-TrehaloseAnhydrous	Saccharides and Alcohols	1.59424	0.672864	up	1.20496
kz000381	N-α-Acetyl-L-arginine	Amino acids and derivatives	1.6	0.678072	up	1.17862
kz002986	Luteolin-7-O-(6'-O-malonyl)-β-D-glucoside	Flavones	1.60927	0.686408	up	1.1737
kz000279	1-Methoxyindole-3-carbaldehyde	Alkaloids	1.63519	0.709461	up	1.00874
kz000898	Quercetin-3-O-(2''-acetyl)-β-D-glucuronide	Flavonols	1.63907	0.71288	up	1.18084
kz000134	Tricetin O-malonylhexoside	Flavones	1.64497	0.718062	up	1.17642
kz000344	L-Histidine	Amino acids and derivatives	1.64796	0.720681	up	1.22359
kz001142	Glucarate O-Phosphoric acid	Saccharides and Alcohols	1.66943	0.739355	up	1.13851
kz002477	Pyrogallic acid	Phenolic acids	1.67403	0.743328	up	1.22157
kz005375	Isolariciresinol 9'-O-Glucoside	Lignans	1.67471	0.743912	up	1.16801
kz000252	D-Fructose 6-phosphate	Saccharides and Alcohols	1.68326	0.751256	up	1.21453
kz000236	4-Coumaroylcholine	Alkaloids	1.68395	0.751847	up	1.08205
kz000709	Malvidin-3-O-glucoside (Oenin)	Anthocyanins	1.68528	0.752992	up	1.21175
kz000332	L-AsparticAcid	Amino acids and derivatives	1.68885	0.756045	up	1.20153
kz003812	Isorhamnetin O-malonylglucoside	Flavonols	1.69139	0.758213	up	1.21427
kz001143	Isomaltulose	Saccharides and Alcohols	1.70398	0.768912	up	1.1702
kz005318	7-Methoxy-5-Prenyloxycoumarin	Coumarins	1.71681	0.779734	up	1.18357
kz001132	Inositol	Saccharides and Alcohols	1.72015	0.782534	up	1.2187
kz004771	Epicatechin glucoside	Flavanols	1.72326	0.785142	up	1.22179
km0596	Formononetin 7-O-glucoside (Ononin)	Isoflavones	1.75747	0.813499	up	1.20774
kz000917	Quercetin-7-O-malonylhexosyl-hexoside	Flavonols	1.75781	0.813781	up	1.09985
kz002007	Doitungbiphenyl A	Others	1.76068	0.816136	up	1.22307
kz001281	Citraconic acid	Organic acids	1.77816	0.830387	up	1.19543
kz001137	D-Glucoronic acid	Saccharides and Alcohols	1.787	0.837539	up	1.05973
kz000135	Selgin O-malonylhexoside	Flavones	1.78987	0.839854	up	1.22283
kz001103	6-Hydroxynicotinic acid	Alkaloids	1.79787	0.846291	up	1.15506
kz000792	Apigenin 5-O-glucoside	Flavones	1.80289	0.850312	up	1.20302
kz000051	4-Methoxycinnamic acid	Phenolic acids	1.80472	0.851776	up	1.21064
kz005224	Tamarixetin-malonylhexoside	Flavones	1.81503	0.859993	up	1.22194
kz003099	Di-O-Glucose-quinic acid	Phenolic acids	1.8155	0.86037	up	1.22564
kz005397	Cyclo(Pro-Pro)	Amino acids and derivatives	1.81682	0.861413	up	1.14869
kz001371	Threonate	Saccharides and Alcohols	1.82047	0.864308	up	1.21911
kz000913	Isorhamnetin-3-O-neohesperidoside	Flavonols	1.83362	0.874698	up	1.14874
kz000339	L-(+)-Lysine	Amino acids and derivatives	1.84956	0.88718	up	1.22723
kz000499	Trans-4-Hydroxycinnamic Acid Methyl Ester	Phenolic acids	1.84972	0.887306	up	1.22935
kz000338	L-Glutamine	Amino acids and derivatives	1.85075	0.888107	up	1.22805
kz001825	p-coumaroylmalic acid	Phenolic acids	1.86321	0.897788	up	1.19121
kz001136	Dulcitol	Saccharides and Alcohols	1.8793	0.910196	up	1.0998
kz001024	4-(Aminomethyl)-5-(hydroxymethyl)-2-methylpyridin-3-ol	Others	1.87993	0.910682	up	1.10516
kz001303	Diethyl phosphate	Organic acids	1.89515	0.92231	up	1.22653
kz002978	Pratensein 7-O-glucopyranoside	Flavones	1.90291	0.928209	up	1.12833
kz000710	Malvidin-3-O-galactoside (Primulin)	Anthocyanins	1.91874	0.940162	up	1.11819
kz001319	D-Galacturonic acid(Gal A)	Organic acids	1.94373	0.958828	up	1.10203
kz003809	Sieboldin	Chalcones	1.9981	0.998627	up	1.22173
kz000070	Anthranilate O-hexosyl-O-hexoside	Phenolic acids	2.00531	1.00383	up	1.06193
kz001587	Tamarixin	Flavonols	2.02586	1.01854	up	1.0409
kz002604	Kaempferol-3-O-(6''-acetyl)-glucoside	Flavonols	2.06068	1.04312	up	1.11573
kz002807	Dimethylmalonic acid	Organic acids	2.12695	1.08879	up	1.22087
kz001127	D-Arabitol	Saccharides and Alcohols	2.14805	1.10303	up	1.12626
kz000337	Proline betaine(ProBet)	Amino acids and derivatives	2.15631	1.10857	up	1.18023
kz001285	2-Methylsuccinic acid	Organic acids	2.16538	1.11462	up	1.20029
kz001138	Gluconic acid	Saccharides and Alcohols	2.21287	1.14592	up	1.19265
kz001124	Xylitol	Saccharides and Alcohols	2.22252	1.15219	up	1.02657
kz002848	Quercetin-O-Hexoside-O-Pentoside-O-Hexoside-O-Hexoside	Flavonols	2.22613	1.15454	up	1.09458
kz000643	Xanthine	Nucleotides and derivatives	2.23151	1.15802	up	1.18235
kz000293	Glutaric acid	Organic acids	2.26524	1.17967	up	1.21902
kz000335	1,2-N-Methylpipecolic acid	Amino acids and derivatives	2.27616	1.1866	up	1.21161
kz001598	Stachydrine	Alkaloids	2.28767	1.19388	up	1.21648
kz003794	Syringic Aldehyde-glucoside	Phenolic acids	2.38499	1.25398	up	1.23101
kz000885	Quercetin-3-O-α-L-rhamnoside(Quercitrin )	Flavonols	2.44941	1.29243	up	1.2199
kz003722	2,4,6-Tri-O-galloyl-D-glucose	Phenolic acids	2.59219	1.37417	up	1.2073
kz000277	3-Indoleacetonitrile	Alkaloids	2.74745	1.45809	up	1.20108
kz000297	Oxoadipic acid	Organic acids	2.79521	1.48296	up	1.22798
kz000370	N6-Acetyl-L-lysine	Amino acids and derivatives	2.79857	1.48469	up	1.22842
kz000360	L-(+)-Arginine	Amino acids and derivatives	2.89913	1.53562	up	1.22703
kz001126	Ribitol	Saccharides and Alcohols	2.95277	1.56207	up	1.16532
kz000011	N-Acetyl-L-glutamic acid	Amino acids and derivatives	3.20307	1.67946	up	1.22955
km0789	LysoPE 14:0 (2n isomer)	LPE	3.98402	1.99422	up	1.22288
kz000777	Acacetin	Flavones	7.61091	2.92807	up	1.2082
kz002320	N,N'-Diferuloylputrescine	Alkaloids	14.382	3.84619	up	1.19031
CK VS B3
Index	Compounds	Class	Fold_Change	Log2FC	Type	VIP
kz000403	Glutathione reduced form	Amino acids and derivatives	0.160566	-2.63876	down	1.23094
kz001254	9,10,13-Trihyroxy-11-octadecadienoic acid	Free fatty acids	0.231058	-2.11367	down	1.28009
km1269	Di-O-methylquercetin	Flavonols	0.233557	-2.09815	down	1.2807
kz001237	12,13-EODE	Free fatty acids	0.265031	-1.91577	down	1.2771
kz000988	Choline alfoscerate	Alkaloids	0.284373	-1.81414	down	1.2426
kz001064	LysoPC 18:0	LPC	0.310719	-1.68632	down	1.26772
kz000089	13-HPODE	Free fatty acids	0.311907	-1.68081	down	1.27239
kz000649	1,7-Dimethylxanthine	Nucleotides and derivatives	0.316202	-1.66108	down	1.2694
kz001065	LysoPC 18:0(2n isomer)	LPC	0.328671	-1.60528	down	1.26235
kz002805	Hemigossypol	Others	0.348299	-1.5216	down	1.24002
kz005232	Tangeretin	Flavonols	0.353749	-1.4992	down	1.13045
kz000224	LysoPC 20:2	LPC	0.359513	-1.47588	down	1.25577
kz005211	5,7,8,4'-Tetramethoxyflavone	Flavones	0.360479	-1.47201	down	1.12949
kz002202	Farrerol 7-O-glucoside	Flavanones	0.368989	-1.43835	down	1.27647
kz005043	Scopoletin?Beta-D-Glucuronide	Coumarins	0.376547	-1.4091	down	1.2735
kz002804	3-Hydroxy-furocalamen-2-one	Others	0.378539	-1.40149	down	1.25759
kz001230	9-HOTrE	Free fatty acids	0.385305	-1.37593	down	1.2753
kz000558	Chlorogenic acid methyl ester	Phenolic acids	0.387203	-1.36884	down	1.27716
kz001238	9,10-EODE	Free fatty acids	0.389781	-1.35926	down	1.27826
kz004442	Kaempferol-O-feruloylglucosid-O-glucoside	Flavonols	0.393109	-1.347	down	1.19158
kz004444	Quercetin-O-feruloylglucosid-O-glucoside	Flavonols	0.394513	-1.34186	down	1.26083
kz001225	Punicic acid	Free fatty acids	0.403981	-1.30764	down	1.28024
kz001177	Scoparone	Coumarins	0.42126	-1.24722	down	1.23476
kz002953	5-hydroxy-3,7,4'-trimethoxyflavone	Flavones	0.429621	-1.21886	down	1.27962
kz000305	Dihydrojasmonic acid	Organic acids	0.431746	-1.21175	down	1.24924
kz001072	LysoPE 18:1	LPE	0.438418	-1.18962	down	1.26281
kz000564	1-O-β-D-Glucopyranosyl sinapate	Phenolic acids	0.442474	-1.17634	down	1.26103
kz001070	LysoPE 18:2	LPE	0.443314	-1.1736	down	1.27273
kz000086	9-Hydroxy-10,12,15-octadecatrienoic acid	Free fatty acids	0.443609	-1.17264	down	1.28064
kz001069	LysoPE 18:2(2n isomer)	LPE	0.44705	-1.16149	down	1.27681
kz002168	Pratensein	Isoflavones	0.4494	-1.15393	down	1.24443
kz000223	LysoPC 20:2(2n isomer)	LPC	0.452196	-1.14498	down	1.26598
kz001071	LysoPE 18:1(2n isomer)	LPE	0.455912	-1.13317	down	1.26895
kz001663	norwogonin	Flavones	0.463581	-1.10911	down	1.27011
kz002708	Apigenin-7,4'-dimethylether	Flavones	0.47258	-1.08137	down	1.16771
kz002965	5-Hydroxy-6,7,3',4'-tetramethoxyflavone	Flavones	0.473577	-1.07833	down	1.10854
kz000652	Deoxycytidine	Nucleotides and derivatives	0.475254	-1.07323	down	1.23667
km1405	Nicotinic acid-hexoside	Vitamins	0.481881	-1.05325	down	1.24345
kz001234	9-Hydroxy-10,12-octadecadienoic acid	Free fatty acids	0.490798	-1.0268	down	1.27271
kz001181	Isofraxidin	Coumarins	0.491166	-1.02572	down	1.14565
kz001236	13-Hydroxy-9,11-octadecadienoic acid	Free fatty acids	0.494988	-1.01453	down	1.27625
kz001033	Vomifoliol	Others	0.495395	-1.01335	down	1.24031
km1041	LysoPC 18:1 (2n isomer)	LPC	0.5	-1	down	1.26299
kz004754	LysoPC 18:1	LPC	0.501724	-0.995034	down	1.26162
kz002400	LysoPE 20:5	LPE	0.505857	-0.983198	down	1.11272
kz000331	L-Asparagine	Amino acids and derivatives	0.508403	-0.975955	down	1.27627
kz000637	Adenine	Nucleotides and derivatives	0.512975	-0.963039	down	1.2497
kz000503	Methyleugenol	Phenolic acids	0.514184	-0.959642	down	1.08354
km1365	MAG (18:4) isomer1	Glycerol ester	0.517832	-0.949445	down	1.24169
kz002399	LysoPE 18:3	LPE	0.535912	-0.899933	down	1.24792
kz001246	9,10-Dihydroxy-12-octadecenoic acid	Free fatty acids	0.542604	-0.88203	down	1.25857
kz000245	D(-)-Threose	Saccharides and Alcohols	0.544623	-0.876669	down	1.20255
kz001231	9-KODE	Free fatty acids	0.547084	-0.870165	down	1.25444
kz000655	Cytidine	Nucleotides and derivatives	0.54717	-0.869939	down	1.23913
kz000904	Tiliroside	Flavonols	0.549352	-0.864197	down	1.27269
kz000520	Sinapic acid	Phenolic acids	0.54986	-0.862863	down	1.20185
kz001154	Nicotinamide	Vitamins	0.551546	-0.858446	down	1.23267
kz002559	6-O-feruloyl-β-glucose	Phenolic acids	0.554941	-0.849593	down	1.04443
kz002398	LysoPE 18:3(2n isomer)	LPE	0.556509	-0.845522	down	1.26185
kz001252	9,12,13-Trihyroxy-10,15-octadecadienoic acid	Free fatty acids	0.557906	-0.841907	down	1.27912
kz001299	Benzoylformic acid	Organic acids	0.564855	-0.824047	down	1.22419
kz000786	5-Hydroxy-6,7,8,3',4'-pentamethoxyflavone	Flavones	0.567769	-0.816625	down	1.09482
kz002373	LysoPC 17:0(2n isomer)	LPC	0.568605	-0.814502	down	1.23888
kz001067	LysoPE 16:0(2n isomer)	LPE	0.575937	-0.796017	down	1.22831
kz004549	LysoPC 18:2(isomer)	LPC	0.579126	-0.78805	down	1.26166
kz004753	LysoPC 18:2	LPC	0.580929	-0.783566	down	1.26695
kz001068	LysoPE 16:0	LPE	0.581653	-0.78177	down	1.23709
km0085	L-Pipecolic acid	Amino acids and derivatives	0.584475	-0.774787	down	1.21762
kz001060	LysoPC 16:0	LPC	0.586098	-0.770786	down	1.24082
km1300	Hydroxy-methoxycinnamate	Phenolic acids	0.589022	-0.763607	down	1.25526
kz001059	LysoPC 16:0(2n isomer)	LPC	0.589258	-0.76303	down	1.27134
kz002392	LysoPE 16:1(2n isomer)	LPE	0.592368	-0.755435	down	1.17171
kz000219	LysoPC 12:0	LPC	0.592828	-0.754313	down	1.19623
kz003989	Luteolin-O-rutinoside-O-rhamnoside	Flavones	0.595719	-0.747297	down	1.14536
kz001229	1,18-Octadecanediol	Free fatty acids	0.597158	-0.743815	down	1.1356
kz001325	Dodecanedioic aicd	Organic acids	0.601667	-0.732964	down	1.17292
kz000075	Caffeic aldehyde	Phenolic acids	0.60181	-0.73262	down	1.27491
km0233	5-oxoproline	Amino acids and derivatives	0.603062	-0.729621	down	1.24877
km1035	LysoPC 14:0	LPC	0.612903	-0.706269	down	1.27248
kz004261	Fraxidin	Coumarins	0.61372	-0.704347	down	1.22182
kz000697	Delphinidin-3-O-arabinoside	Anthocyanins	0.619537	-0.690737	down	1.19446
kz000995	Syringaresinol	Lignans	0.62077	-0.687869	down	1.27216
kz001061	LysoPC 17:0	LPC	0.623773	-0.680907	down	1.19917
kz002380	LysoPC 20:3	LPC	0.628006	-0.671151	down	1.1968
kz000407	S-(5'-Adenosy)-L-homocysteine	Amino acids and derivatives	0.628415	-0.67021	down	1.24175
kz000114	Succinyladenosine	Nucleotides and derivatives	0.633852	-0.657781	down	1.26546
kz001155	Nicotinic acid	Vitamins	0.636296	-0.652231	down	1.18455
kz000500	Riboprine	Phenolic acids	0.64094	-0.64174	down	1.25231
km0098	Orobol (5,7,3',4'-tetrahydroxyisoflavone)	Isoflavones	0.646564	-0.629135	down	1.00701
kz001055	LysoPC 14:0(2n isomer)	LPC	0.650741	-0.619844	down	1.26442
kz001042	N-Oleoylethanolamine	Others	0.653374	-0.614019	down	1.02081
kz000505	Coniferyl alcohol	Phenolic acids	0.654013	-0.612609	down	1.13984
kz004763	3-Hydroxypropyl palmitate glc-glucosamine	Alkaloids	0.655434	-0.609477	down	1.26173
kz002422	5,7,4'-trihydroxy-6,8-dimethoxy isoflavone-7-O-galactosides	Isoflavones	0.656303	-0.607567	down	1.20928
kz000992	Pinoresinol	Lignans	0.656445	-0.607255	down	1.18238
kz003816	Kaempferol 3-O-(6''-trans-p-Coumaroyl)-β-D-galactopyranoside	Flavonols	0.65748	-0.60498	down	1.25989
kz000779	Diosmetin	Flavones	0.658124	-0.60357	down	1.27449
kz000140	Tricin 4'-O-glucoside	Flavones	0.658638	-0.602443	down	1.26217
kz002331	1-α-Linolenoyl-glycerol-diglucoside	Glycerol ester	0.662093	-0.594895	down	1.19744
km0880	Orotic acid	Vitamins	0.662565	-0.593865	down	1.08864
kz004797	Sesquimarocanol B	Others	0.664577	-0.589492	down	1.18043
kz002378	LysoPC 19:1	LPC	0.664602	-0.589438	down	1.10903
kz002222	Eucommiol	Others	0.665722	-0.587007	down	1.25517
kz000629	MAG(18:1)	Glycerol ester	0.666012	-0.586379	down	1.26076
kz001315	Anchoic Acid	Organic acids	0.666667	-0.584963	down	1.27378
km0692	Kaempferol 7-O-rhamnoside	Flavonols	1.51028	0.594813	up	1.2476
kz000549	1-O-[(E)-Caffeoyl]-β-D-glucopyranose	Phenolic acids	1.51248	0.596912	up	1.26905
kz001143	Isomaltulose	Saccharides and Alcohols	1.54269	0.625452	up	1.12059
kz001137	D-Glucoronic acid	Saccharides and Alcohols	1.54357	0.626269	up	1.03617
kz005224	Tamarixetin-malonylhexoside	Flavones	1.54913	0.631461	up	1.25747
kz002673	Eriodictyol-O-glucoside	Flavanones	1.54941	0.631721	up	1.25606
kz002007	Doitungbiphenyl A	Others	1.54986	0.632136	up	1.25329
kz005375	Isolariciresinol 9'-O-Glucoside	Lignans	1.56564	0.64675	up	1.24617
kz001319	D-Galacturonic acid(Gal A)	Organic acids	1.58199	0.661744	up	1.13736
kz000135	Selgin O-malonylhexoside	Flavones	1.58349	0.663107	up	1.25919
kz001103	6-Hydroxynicotinic acid	Alkaloids	1.58777	0.666998	up	1.22426
kz001298	L-(+)-Tartaric acid	Organic acids	1.60456	0.682176	up	1.13411
kz000878	Kaempferol-3-O-rhamnoside (Afzelin)(Kaempferin)	Flavonols	1.6523	0.724475	up	1.23091
kz000913	Isorhamnetin-3-O-neohesperidoside	Flavonols	1.65244	0.724597	up	1.03331
kz002986	Luteolin-7-O-(6'-O-malonyl)-β-D-glucoside	Flavones	1.66582	0.73623	up	1.2135
kz001281	Citraconic acid	Organic acids	1.6669	0.737165	up	1.2249
kz002811	2-hydroxyhexadecanoic acid	Organic acids	1.67102	0.74073	up	1.2226
kz001024	4-(Aminomethyl)-5-(hydroxymethyl)-2-methylpyridin-3-ol	Others	1.67434	0.743594	up	1.11346
kz003459	5,6-Dihydroxyindole-5-O-β-glucoside	Others	1.67584	0.744882	up	1.24497
kz000420	Pinocembrin(Dihydrochrysin)	Flavanones	1.67751	0.746319	up	1.27508
kz003809	Sieboldin	Chalcones	1.68126	0.749539	up	1.24697
kz000677	Guanosine 3',5'-cyclic monophosphate	Nucleotides and derivatives	1.69212	0.75883	up	1.07178
kz000710	Malvidin-3-O-galactoside (Primulin)	Anthocyanins	1.71181	0.775522	up	1.11652
kz000337	Proline betaine(ProBet)	Amino acids and derivatives	1.72345	0.785297	up	1.23327
km0596	Formononetin 7-O-glucoside (Ononin)	Isoflavones	1.77504	0.827855	up	1.26512
kz002477	Pyrogallic acid	Phenolic acids	1.78232	0.833757	up	1.2674
kz000360	L-(+)-Arginine	Amino acids and derivatives	1.80027	0.848211	up	1.24614
kz000674	Cyclic AMP	Nucleotides and derivatives	1.80034	0.848269	up	1.26422
kz000831	Diosmin	Flavones	1.84443	0.883176	up	1.08751
kz001587	Tamarixin	Flavonols	1.85345	0.890212	up	1.06364
kz005397	Cyclo(Pro-Pro)	Amino acids and derivatives	1.86687	0.900619	up	1.2279
kz002604	Kaempferol-3-O-(6''-acetyl)-glucoside	Flavonols	1.87621	0.907824	up	1.13509
kz000070	Anthranilate O-hexosyl-O-hexoside	Phenolic acids	1.89912	0.925327	up	1.17944
kz000335	1,2-N-Methylpipecolic acid	Amino acids and derivatives	1.91667	0.938599	up	1.2406
kz000051	4-Methoxycinnamic acid	Phenolic acids	1.97854	0.984437	up	1.26538
kz003794	Syringic Aldehyde-glucoside	Phenolic acids	1.98951	0.992411	up	1.27566
kz001303	Diethyl phosphate	Organic acids	2.03684	1.02633	up	1.27766
kz000499	Trans-4-Hydroxycinnamic Acid Methyl Ester	Phenolic acids	2.05056	1.03602	up	1.27943
kz000885	Quercetin-3-O-α-L-rhamnoside(Quercitrin )	Flavonols	2.06909	1.04899	up	1.26137
kz004771	Epicatechin glucoside	Flavanols	2.0914	1.06447	up	1.27136
kz000792	Apigenin 5-O-glucoside	Flavones	2.13666	1.09536	up	1.16068
kz001019	O-Phosphorylethanolamine	Others	2.16461	1.1141	up	1.10813
kz002646	3,4-Dihydroxy-5-methoxybenzoic acid	Phenolic acids	2.25152	1.1709	up	1.07014
kz001036	(R)-Pantetheine	Others	2.27126	1.1835	up	1.07795
kz001285	2-Methylsuccinic acid	Organic acids	2.33846	1.22556	up	1.23752
kz000236	4-Coumaroylcholine	Alkaloids	2.34179	1.22761	up	1.20091
kz000304	Jasmonic acid	Organic acids	2.34704	1.23084	up	1.27806
kz000300	DL-Glyceraldehyde 3-phosphate	Organic acids	2.44023	1.28702	up	1.18924
kz001825	p-coumaroylmalic acid	Phenolic acids	2.46226	1.29999	up	1.26839
kz000293	Glutaric acid	Organic acids	2.47713	1.30867	up	1.25773
kz000370	N6-Acetyl-L-lysine	Amino acids and derivatives	2.4795	1.31005	up	1.26851
kz000297	Oxoadipic acid	Organic acids	2.51596	1.33111	up	1.27104
kz000277	3-Indoleacetonitrile	Alkaloids	2.56749	1.36036	up	1.24153
kz002807	Dimethylmalonic acid	Organic acids	2.59465	1.37554	up	1.25838
kz000254	D-Fructose-1,6-biphosphate	Saccharides and Alcohols	2.78018	1.47518	up	1.00928
kz000011	N-Acetyl-L-glutamic acid	Amino acids and derivatives	2.8123	1.49175	up	1.26905
kz003722	2,4,6-Tri-O-galloyl-D-glucose	Phenolic acids	2.81996	1.49567	up	1.25352
km0789	LysoPE 14:0 (2n isomer)	LPE	3.19064	1.67385	up	1.26725
kz000643	Xanthine	Nucleotides and derivatives	3.49839	1.80669	up	1.26202
kz002848	Quercetin-O-Hexoside-O-Pentoside-O-Hexoside-O-Hexoside	Flavonols	3.66834	1.87513	up	1.2156
kz000777	Acacetin	Flavones	5.38942	2.43013	up	1.22124
kz002320	N,N'-Diferuloylputrescine	Alkaloids	44.6539	5.48071	up	1.05899
CK VS B4
Index	Compounds	Class	Fold_Change	Log2FC	Type	VIP
kz000635	Thymine	Nucleotides and derivatives	0.0109449	-6.5136	down	1.30009
kz000403	Glutathione reduced form	Amino acids and derivatives	0.108392	-3.20567	down	1.23036
kz002866	Linarin	Flavones	0.203421	-2.29746	down	1.08774
kz001254	9,10,13-Trihyroxy-11-octadecadienoic acid	Free fatty acids	0.206011	-2.2792	down	1.29883
km1269	Di-O-methylquercetin	Flavonols	0.208054	-2.26497	down	1.30048
km1365	MAG (18:4) isomer1	Glycerol ester	0.253352	-1.98078	down	1.29645
kz001181	Isofraxidin	Coumarins	0.255951	-1.96606	down	1.29778
kz001663	norwogonin	Flavones	0.266167	-1.90959	down	1.29742
kz000995	Syringaresinol	Lignans	0.297783	-1.74767	down	1.29947
kz002804	3-Hydroxy-furocalamen-2-one	Others	0.303196	-1.72168	down	1.28575
kz000089	13-HPODE	Free fatty acids	0.313632	-1.67285	down	1.29554
kz000086	9-Hydroxy-10,12,15-octadecatrienoic acid	Free fatty acids	0.320995	-1.63938	down	1.30059
kz001237	12,13-EODE	Free fatty acids	0.32227	-1.63366	down	1.29869
kz002805	Hemigossypol	Others	0.32381	-1.62678	down	1.2629
kz001225	Punicic acid	Free fatty acids	0.332553	-1.58835	down	1.29854
kz001238	9,10-EODE	Free fatty acids	0.345012	-1.53528	down	1.29931
kz001246	9,10-Dihydroxy-12-octadecenoic acid	Free fatty acids	0.375937	-1.41144	down	1.29121
kz004261	Fraxidin	Coumarins	0.381003	-1.39213	down	1.2942
kz001234	9-Hydroxy-10,12-octadecadienoic acid	Free fatty acids	0.382669	-1.38583	down	1.29612
kz001236	13-Hydroxy-9,11-octadecadienoic acid	Free fatty acids	0.387047	-1.36942	down	1.29569
kz000988	Choline alfoscerate	Alkaloids	0.391013	-1.35471	down	1.24306
kz001252	9,12,13-Trihyroxy-10,15-octadecadienoic acid	Free fatty acids	0.405955	-1.30061	down	1.29932
kz000520	Sinapic acid	Phenolic acids	0.410065	-1.28607	down	1.27232
kz001884	LysoPG(16:0)	LPC	0.426359	-1.22986	down	1.18594
kz001177	Scoparone	Coumarins	0.427559	-1.2258	down	1.25678
kz001003	Syringaresinol-aceGlu	Lignans	0.433702	-1.20523	down	1.27741
kz000224	LysoPC 20:2	LPC	0.434181	-1.20363	down	1.17786
kz000992	Pinoresinol	Lignans	0.438428	-1.18959	down	1.2718
km1372	MGMG (18:2) isomer1	Glycerol ester	0.454768	-1.1368	down	1.26288
kz001042	N-Oleoylethanolamine	Others	0.465491	-1.10318	down	1.27596
kz004763	3-Hydroxypropyl palmitate glc-glucosamine	Alkaloids	0.473185	-1.07952	down	1.28907
kz002168	Pratensein	Isoflavones	0.47482	-1.07455	down	1.29189
kz001229	1,18-Octadecanediol	Free fatty acids	0.477528	-1.06634	down	1.22206
kz001072	LysoPE 18:1	LPE	0.479096	-1.06161	down	1.2326
kz000503	Methyleugenol	Phenolic acids	0.484634	-1.04503	down	1.22603
kz000629	MAG(18:1)	Glycerol ester	0.489042	-1.03197	down	1.29707
kz000652	Deoxycytidine	Nucleotides and derivatives	0.489996	-1.02916	down	1.28695
kz003166	6-Hydroxy-7-methoxycoumarin	Coumarins	0.490741	-1.02697	down	1.27865
kz004754	LysoPC 18:1	LPC	0.499425	-1.00166	down	1.24698
kz001069	LysoPE 18:2(2n isomer)	LPE	0.508173	-0.976607	down	1.23727
km1041	LysoPC 18:1 (2n isomer)	LPC	0.508309	-0.976223	down	1.24309
km0238	Chrysoeriol	Flavones	0.508437	-0.97586	down	1.2965
kz002202	Farrerol 7-O-glucoside	Flavanones	0.510958	-0.968722	down	1.29316
kz002331	1-α-Linolenoyl-glycerol-diglucoside	Glycerol ester	0.517496	-0.950381	down	1.26742
kz001070	LysoPE 18:2	LPE	0.518895	-0.946484	down	1.23085
kz001071	LysoPE 18:1(2n isomer)	LPE	0.52004	-0.943305	down	1.23506
kz000779	Diosmetin	Flavones	0.523341	-0.934177	down	1.29884
kz000515	Sinapinaldehyde	Phenolic acids	0.526119	-0.926538	down	1.29623
kz004442	Kaempferol-O-feruloylglucosid-O-glucoside	Flavonols	0.532051	-0.910363	down	1.26545
kz005043	Scopoletin?Beta-D-Glucuronide	Coumarins	0.539414	-0.890536	down	1.269
km0233	5-oxoproline	Amino acids and derivatives	0.539458	-0.890417	down	1.26496
km0098	Orobol (5,7,3',4'-tetrahydroxyisoflavone)	Isoflavones	0.541374	-0.885301	down	1.10308
kz004797	Sesquimarocanol B	Others	0.544671	-0.876543	down	1.2527
kz000204	Ergothioneine	Others	0.545941	-0.873184	down	1.0398
km0085	L-Pipecolic acid	Amino acids and derivatives	0.553653	-0.852946	down	1.28471
kz002330	2-γ-Linolenoyl-glycerol-diglucoside	Glycerol ester	0.556405	-0.845792	down	1.26673
kz000637	Adenine	Nucleotides and derivatives	0.558841	-0.83949	down	1.27202
kz001065	LysoPC 18:0(2n isomer)	LPC	0.56213	-0.831024	down	1.19503
km1261	DGMG (18:2) isomer2	Glycerol ester	0.56305	-0.828665	down	1.26948
kz001179	Fraxetin	Coumarins	0.567528	-0.817237	down	1.16812
kz003056	Umckalin (7-hydroxy-5,6-dimethoxycoumarin)	Coumarins	0.572799	-0.8039	down	1.1976
kz003661	fraxidin 8-O-glucoside	Coumarins	0.573555	-0.801997	down	1.04672
kz004444	Quercetin-O-feruloylglucosid-O-glucoside	Flavonols	0.574267	-0.800207	down	1.28306
km1259	DGMG (18:1)	Glycerol ester	0.574424	-0.799812	down	1.28507
kz000401	Leucylphenylalanine	Amino acids and derivatives	0.577031	-0.79328	down	1.28258
kz000558	Chlorogenic acid methyl ester	Phenolic acids	0.579156	-0.787977	down	1.29066
kz000507	Syringic Aldehyde	Phenolic acids	0.57943	-0.787294	down	1.27874
kz000223	LysoPC 20:2(2n isomer)	LPC	0.580534	-0.784547	down	1.15168
kz000517	Sinapyl alcohol	Phenolic acids	0.580749	-0.784014	down	1.15421
kz002399	LysoPE 18:3	LPE	0.581492	-0.782169	down	1.17158
kz001230	9-HOTrE	Free fatty acids	0.584229	-0.775393	down	1.28622
km1373	MGMG (18:2) isomer2	Glycerol ester	0.587979	-0.766163	down	1.24574
kz001064	LysoPC 18:0	LPC	0.588195	-0.765633	down	1.14045
kz002398	LysoPE 18:3(2n isomer)	LPE	0.590844	-0.759151	down	1.23128
kz000505	Coniferyl alcohol	Phenolic acids	0.59436	-0.750591	down	1.24296
kz000390	DL-Alanyl-DL-phenylalanine	Amino acids and derivatives	0.595163	-0.748643	down	1.17141
kz002953	5-hydroxy-3,7,4'-trimethoxyflavone	Flavones	0.607346	-0.71941	down	1.29256
kz000500	Riboprine	Phenolic acids	0.60906	-0.715343	down	1.26962
kz005188	Synephrine	Alkaloids	0.61128	-0.710094	down	1.25128
km0235	Apigenin	Flavones	0.611732	-0.709029	down	1.28814
kz000482	p-Coumaryl alcohol	Phenolic acids	0.61546	-0.700262	down	1.27767
kz001154	Nicotinamide	Vitamins	0.615722	-0.69965	down	1.09558
kz004549	LysoPC 18:2(isomer)	LPC	0.617476	-0.695546	down	1.20335
kz000245	D(-)-Threose	Saccharides and Alcohols	0.617762	-0.694876	down	1.1653
kz004753	LysoPC 18:2	LPC	0.617848	-0.694675	down	1.20173
kz000628	MAG(18:2)isomer1	Glycerol ester	0.621042	-0.687237	down	1.25982
kz003443	3-Hydroxy-1-(4-hydroxy-3,5-dimethoxyphenyl)propan-1-one	Phenolic acids	0.624315	-0.679653	down	1.27283
kz002400	LysoPE 20:5	LPE	0.626198	-0.675309	down	1.10446
kz000631	Cytosine	Nucleotides and derivatives	0.63459	-0.656104	down	1.26742
km1260	DGMG (18:2) isomer1	Glycerol ester	0.636577	-0.651594	down	1.26149
km0363	3-N-Methyl-L-histidine	Amino acids and derivatives	0.639839	-0.644219	down	1.18484
kz002395	LysoPE 17:1	LPE	0.644153	-0.634525	down	1.20114
kz001288	L-(-)-Malic acid	Organic acids	0.645658	-0.631157	down	1.2734
kz002895	Methyl 7,10-hexadecadienoate	Free fatty acids	0.649008	-0.623691	down	1.26344
kz001117	Cocamidopropyl betaine	Alkaloids	0.652029	-0.616991	down	1.14389
kz004664	5,7,4-trihydroxy-dihydroflavone	Flavanones	0.660756	-0.597811	down	1.24004
kz000778	Luteolin	Flavones	0.663029	-0.592857	down	1.15103
kz001142	Glucarate O-Phosphoric acid	Saccharides and Alcohols	1.50368	0.588501	up	1.19435
kz003849	dihydrodehydrodiconiferyl alcohol 4-O-β-D-glucopyranosides	Lignans	1.51449	0.598835	up	1.2268
kz001298	L-(+)-Tartaric acid	Organic acids	1.52145	0.605445	up	1.08189
kz004133	L-Ascorbic acid	Vitamins	1.52521	0.609008	up	1.05001
kz001270	Fumaric acid	Organic acids	1.52534	0.609129	up	1.12648
km0596	Formononetin 7-O-glucoside (Ononin)	Isoflavones	1.529	0.612587	up	1.26868
kz000539	3-Hydroxy-4-isopropylbenzylalcohol 3-glucoside	Phenolic acids	1.53695	0.620075	up	1.02982
km0692	Kaempferol 7-O-rhamnoside	Flavonols	1.54602	0.628562	up	1.26995
kz000032	Caffeoylagmatine	Alkaloids	1.54648	0.62899	up	1.25254
kz000899	Isorhamnetin-O-acetyl-hexoside	Flavonols	1.55631	0.638126	up	1.22822
kz000919	Robinin(Kaempferol-3-O-gal-rham-7-O-rham)	Flavonols	1.55823	0.639904	up	1.18089
kz000898	Quercetin-3-O-(2''-acetyl)-β-D-glucuronide	Flavonols	1.56291	0.644238	up	1.26188
kz001825	p-coumaroylmalic acid	Phenolic acids	1.56604	0.647119	up	1.12604
kz000289	D-Erythronolactone	Organic acids	1.56893	0.649779	up	1.2047
kz001187	4-Hydroxy-7-methoxycoumarin-β-rhamnoside	Coumarins	1.58553	0.664962	up	1.07445
kz001828	Caffeoylmalic acid isomer	Phenolic acids	1.59375	0.672425	up	1.28241
kz000420	Pinocembrin(Dihydrochrysin)	Flavanones	1.59621	0.674647	up	1.28714
kz002947	Quercetin-3-O-(6''-O-acetyl)-galactoside	Flavonols	1.59736	0.675686	up	1.27903
kz002815	Gallocatechin-gallocatechin-catechin	Proanthocyanidins	1.60986	0.686933	up	1.18857
kz003812	Isorhamnetin O-malonylglucoside	Flavonols	1.6135	0.690195	up	1.28589
kz001907	Butin-O-glucoside	Flavones	1.62171	0.697517	up	1.27548
kz000709	Malvidin-3-O-glucoside (Oenin)	Anthocyanins	1.62191	0.697695	up	1.11179
kz005375	Isolariciresinol 9'-O-Glucoside	Lignans	1.62645	0.701725	up	1.27626
kz002986	Luteolin-7-O-(6'-O-malonyl)-β-D-glucoside	Flavones	1.63067	0.705463	up	1.22194
kz000135	Selgin O-malonylhexoside	Flavones	1.63227	0.70688	up	1.28484
kz001318	Quinic Acid	Organic acids	1.63438	0.708742	up	1.24519
kz000878	Kaempferol-3-O-rhamnoside (Afzelin)(Kaempferin)	Flavonols	1.66092	0.731982	up	1.25931
kz005224	Tamarixetin-malonylhexoside	Flavones	1.66859	0.738632	up	1.29573
kz004193	Senkyunolide B	Others	1.67556	0.744644	up	1.26562
kz000429	Naringenin-7-O-glucoside	Flavanones	1.67651	0.745462	up	1.23201
kz001148	Turanose	Saccharides and Alcohols	1.67756	0.746368	up	1.28037
kz000134	Tricetin O-malonylhexoside	Flavones	1.6785	0.747173	up	1.25794
kz000792	Apigenin 5-O-glucoside	Flavones	1.71091	0.774761	up	1.05729
kz003809	Sieboldin	Chalcones	1.71646	0.779437	up	1.28872
kz002477	Pyrogallic acid	Phenolic acids	1.71713	0.779997	up	1.29008
kz001126	Ribitol	Saccharides and Alcohols	1.73315	0.793396	up	1.05523
kz000514	3,4-Dimethoxycinnamic acid	Phenolic acids	1.73485	0.79481	up	1.27727
kz002007	Doitungbiphenyl A	Others	1.75783	0.813799	up	1.29411
kz000370	N6-Acetyl-L-lysine	Amino acids and derivatives	1.78075	0.832484	up	1.26331
km0435	Afzelechin (3,5,7,4'-Tetrahydroxyflavan)	Flavanones	1.78646	0.837102	up	1.19507
kz000300	DL-Glyceraldehyde 3-phosphate	Organic acids	1.79195	0.841534	up	1.05374
kz002604	Kaempferol-3-O-(6''-acetyl)-glucoside	Flavonols	1.79854	0.846829	up	1.14979
kz002673	Eriodictyol-O-glucoside	Flavanones	1.80706	0.853643	up	1.2652
kz000973	Epigallocatechin	Flavanols	1.82991	0.871772	up	1.28758
kz001178	5,7-Dimethoxycoumarin	Coumarins	1.833	0.874205	up	1.25364
kz000710	Malvidin-3-O-galactoside (Primulin)	Anthocyanins	1.8364	0.876883	up	1.16395
kz003794	Syringic Aldehyde-glucoside	Phenolic acids	1.84423	0.883018	up	1.28959
kz001033	Vomifoliol	Others	1.85362	0.890344	up	1.25197
kz000913	Isorhamnetin-3-O-neohesperidoside	Flavonols	1.85627	0.892408	up	1.27551
kz000402	Asp-phe	Amino acids and derivatives	1.86779	0.901331	up	1.21995
kz000050	Homogentisic acid	Phenolic acids	1.8831	0.91311	up	1.26899
kz000360	L-(+)-Arginine	Amino acids and derivatives	1.88377	0.913621	up	1.27774
kz001019	O-Phosphorylethanolamine	Others	1.88408	0.913861	up	1.15383
km0789	LysoPE 14:0 (2n isomer)	LPE	1.89212	0.920006	up	1.2549
kz000236	4-Coumaroylcholine	Alkaloids	1.89489	0.922112	up	1.13386
kz002816	Gallocatechin-gallocatechin-gallocatechin	Proanthocyanidins	1.90525	0.929982	up	1.22016
kz001303	Diethyl phosphate	Organic acids	1.91994	0.941064	up	1.29141
kz000005	L-Cysteine	Amino acids and derivatives	1.9232	0.943511	up	1.28371
kz000076	3,4-Dihydroxybenzeneacetic acid	Phenolic acids	1.92602	0.945621	up	1.26382
kz000259	Thiamine	Vitamins	1.94152	0.957187	up	1.18148
kz001218	Palmitic acid	Free fatty acids	1.95511	0.967249	up	1.07768
kz000885	Quercetin-3-O-α-L-rhamnoside(Quercitrin )	Flavonols	2.05862	1.04168	up	1.29193
kz001281	Citraconic acid	Organic acids	2.07049	1.04997	up	1.2323
kz000070	Anthranilate O-hexosyl-O-hexoside	Phenolic acids	2.0885	1.06246	up	1.16243
kz000051	4-Methoxycinnamic acid	Phenolic acids	2.1867	1.12875	up	1.28765
kz004771	Epicatechin glucoside	Flavanols	2.26595	1.18011	up	1.29225
kz000293	Glutaric acid	Organic acids	2.27439	1.18548	up	1.28984
kz000499	Trans-4-Hydroxycinnamic Acid Methyl Ester	Phenolic acids	2.2809	1.1896	up	1.29996
kz000277	3-Indoleacetonitrile	Alkaloids	2.32753	1.2188	up	1.2453
kz000297	Oxoadipic acid	Organic acids	2.34043	1.22677	up	1.28943
kz001285	2-Methylsuccinic acid	Organic acids	2.65385	1.40808	up	1.29351
kz002807	Dimethylmalonic acid	Organic acids	2.78953	1.48002	up	1.29409
kz003722	2,4,6-Tri-O-galloyl-D-glucose	Phenolic acids	2.83514	1.50342	up	1.27389
kz000011	N-Acetyl-L-glutamic acid	Amino acids and derivatives	3.5426	1.82481	up	1.2945
kz000643	Xanthine	Nucleotides and derivatives	3.8328	1.9384	up	1.28657
kz000777	Acacetin	Flavones	4.97207	2.31385	up	1.25969
kz002320	N,N'-Diferuloylputrescine	Alkaloids	19.4376	4.28078	up	1.26503
